# Supplementary material for: Exploring the symbiotic pangenome of the nitrogen-fixing bacterium Sinorhizobium meliloti
Source: BMC Genomics. 2011 May 12;12:235. doi: 10.1186/1471-2164-12-235 (PMC3164228; doi:10.1186/1471-2164-12-235)
Supplement: Additional file 1 — The list of core and accessory proteins found in S. meliloti genomes. The ortholog group, the organism (strain), the protein ID and its genopmic location are reported. [file 1471-2164-12-235-S1.xlsx]

## Sheet: Orthologs
Ortholog group	Organism	Protein ID	Length	DNA ID	DNA molecule	Start	Stop	Strand	Locus tag	Gene name	Product
1	Rm1021	NP_387074	337	NC_003047	Chromosome	3204042	3205056	-	SMc03125		putative transport system ATP-binding ABC transporter protein
1	AK83	Sinme_3023	337	Contig75	Chromosome	3062500	3063513	-	Sinme_3023		oligopeptide/dipeptide ABC transporter, ATPase subunit
1	BL225C	SinmeB_2797	337	Contig101	Chromosome	2911717	2912730	-	SinmeB_2797		oligopeptide/dipeptide ABC transporter, ATPase subunit
10	Rm1021	NP_386102	321	NC_003047	Chromosome	2155735	2156701	-	SMc04167		putative histidine-rich transporter transmembrane protein
10	AK83	Sinme_1970	321	Contig75	Chromosome	1970890	1971855	-	Sinme_1970		cation diffusion facilitator family transporter
10	BL225C	SinmeB_1812	321	Contig101	Chromosome	1869260	1870225	-	SinmeB_1812		cation diffusion facilitator family transporter
100	Rm1021	NP_384766	139	NC_003047	Chromosome	725324	725744	+	SMc03028	flgC	flagellar basal body rod protein FlgC
100	AK83	Sinme_0354	139	Contig75	Chromosome	362588	363007	+	Sinme_0354		flagellar basal-body rod protein FlgC
100	BL225C	SinmeB_0267	139	Contig101	Chromosome	288183	288602	+	SinmeB_0267		flagellar basal-body rod protein FlgC
1000	Rm1021	NP_386004	129	NC_003047	Chromosome	2054190	2054580	+	SMc04228		hypothetical protein
1000	AK83	Sinme_1803	129	Contig75	Chromosome	1820054	1820443	+	Sinme_1803		thioesterase superfamily protein
1000	BL225C	SinmeB_1649	129	Contig101	Chromosome	1719447	1719836	+	SinmeB_1649		thioesterase superfamily protein
1001	Rm1021	NP_386022	126	NC_003047	Chromosome	2070840	2071221	-	SMc04246		putative transmembrane signal peptide protein
1001	AK83	Sinme_1887	126	Contig75	Chromosome	1885999	1886379	-	Sinme_1887		hypothetical protein
1001	BL225C	SinmeB_1728	126	Contig101	Chromosome	1784377	1784757	-	SinmeB_1728		hypothetical protein
1002	Rm1021	NP_436087	166	NC_003037	pSymA	852613	853114	-	SMa1545	nuoJ2	NuoJ2 NADH:quinone oxidoreductase subunit 6 (chain J)
1002	AK83	Sinme_6036	166	Contig73	pSymA	744422	744922	-	Sinme_6036		NADH-ubiquinone/plastoquinone oxidoreductase chain 6
1002	BL225C	SinmeB_6355	166	Contig100	pSymA	1266546	1267046	-	SinmeB_6355		NADH-ubiquinone/plastoquinone oxidoreductase chain 6
1003	Rm1021	NP_437377	379	NC_003078	pSymB	917430	918570	-	SMb21171	phnM	putative enzyme protein
1003	AK83	Sinme_4866	379	Contig74	pSymB	1248561	1249700	+	Sinme_4866		phosphonate metabolism protein PhnM
1003	BL225C	SinmeB_3825	379	Contig99	pSymB	401082	402221	+	SinmeB_3825		phosphonate metabolism protein PhnM
1004	Rm1021	NP_386042	117	NC_003047	Chromosome	2095822	2096176	+	SMc04266		hypothetical protein
1004	AK83	Sinme_1907	117	Contig75	Chromosome	1910981	1911334	+	Sinme_1907		Glyoxalase/bleomycin resistance protein/dioxygenase
1004	BL225C	SinmeB_1748	117	Contig101	Chromosome	1809351	1809704	+	SinmeB_1748		Glyoxalase/bleomycin resistance protein/dioxygenase
1005	Rm1021	NP_384633	268	NC_003047	Chromosome	583798	584605	-	SMc02222		hypothetical protein
1005	AK83	Sinme_0171	268	Contig75	Chromosome	189498	190304	-	Sinme_0171		hypothetical protein
1005	BL225C	SinmeB_0147	268	Contig101	Chromosome	163909	164715	-	SinmeB_0147		hypothetical protein
1006	Rm1021	NP_437287	308	NC_003078	pSymB	810684	811611	-	SMb21243		putative sulfotransferase protein
1006	AK83	Sinme_4956	279	Contig74	pSymB	1355855	1356694	+	Sinme_4956		sulfotransferase
1006	BL225C	SinmeB_3915	279	Contig99	pSymB	508128	508967	+	SinmeB_3915		sulfotransferase
1007	Rm1021	NP_436699	294	NC_003078	pSymB	177604	178489	+	SMb20159		putative inositol monophosphatase protein
1007	AK83	Sinme_4008	294	Contig74	pSymB	318194	319078	-	Sinme_4008		inositol monophosphatase
1007	BL225C	SinmeB_4505	294	Contig99	pSymB	1118706	1119590	-	SinmeB_4505		inositol monophosphatase
1008	Rm1021	NP_386611	477	NC_003047	Chromosome	2693874	2695308	-	SMc01971		putative aldehyde dehydrogenase protein
1008	AK83	Sinme_2553	477	Contig75	Chromosome	2550316	2551749	-	Sinme_2553		Aldehyde dehydrogenase (NAD(+))
1008	BL225C	SinmeB_2333	477	Contig101	Chromosome	2404626	2406059	-	SinmeB_2333		Aldehyde dehydrogenase (NAD(+))
1009	Rm1021	NP_386435	300	NC_003047	Chromosome	2519419	2520322	+	SMc01584		hypothetical protein
1009	AK83	Sinme_2374	300	Contig75	Chromosome	2377506	2378408	+	Sinme_2374		protein of unknown function DUF6 transmembrane
1009	BL225C	SinmeB_2156	300	Contig101	Chromosome	2233017	2233919	+	SinmeB_2156		protein of unknown function DUF6 transmembrane
101	Rm1021	NP_386727	57	NC_003047	Chromosome	2829221	2829395	-	SMc02446		hypothetical protein
101	AK83	Sinme_2676	57	Contig75	Chromosome	2688152	2688325	-	Sinme_2676		Flp/Fap pilin component
101	BL225C	SinmeB_2452	57	Contig101	Chromosome	2539919	2540092	-	SinmeB_2452		Flp/Fap pilin component
1010	Rm1021	NP_385454	1380	NC_003047	Chromosome	1464311	1468454	+	SMc01317	rpoB	DNA-directed RNA polymerase subunit beta
1010	AK83	Sinme_1140	1380	Contig75	Chromosome	1161787	1165929	+	Sinme_1140		DNA-directed RNA polymerase subunit beta
1010	BL225C	SinmeB_0975	1380	Contig101	Chromosome	1028947	1033089	+	SinmeB_0975		DNA-directed RNA polymerase subunit beta
1011	Rm1021	NP_436688	233	NC_003078	pSymB	163685	164387	-	SMb20148		putative transcriptional regulator protein
1011	AK83	Sinme_4019	233	Contig74	pSymB	332295	332996	+	Sinme_4019		GntR domain protein
1011	BL225C	SinmeB_4516	233	Contig99	pSymB	1132807	1133508	+	SinmeB_4516		GntR domain protein
1012	Rm1021	NP_386326	353	NC_003047	Chromosome	2396996	2398058	+	SMc01608		ABC transporter ATP-binding protein
1012	AK83	Sinme_2200	353	Contig75	Chromosome	2209544	2210605	+	Sinme_2200		Polyamine-transporting ATPase
1012	BL225C	SinmeB_2044	353	Contig101	Chromosome	2110578	2111639	+	SinmeB_2044		Polyamine-transporting ATPase
1013	Rm1021	NP_386795	360	NC_003047	Chromosome	2892159	2893242	-	SMc00683		putative penicillin-binding protein
1013	AK83	Sinme_2744	360	Contig75	Chromosome	2751091	2752173	-	Sinme_2744		Serine-type D-Ala-D-Ala carboxypeptidase
1013	BL225C	SinmeB_2520	360	Contig101	Chromosome	2602855	2603937	-	SinmeB_2520		Serine-type D-Ala-D-Ala carboxypeptidase
1014	Rm1021	NP_386696	491	NC_003047	Chromosome	2784137	2785613	-	SMc02414		putative hydrolase protein
1014	AK83	Sinme_2641	491	Contig75	Chromosome	2640279	2641754	-	Sinme_2641		S-adenosylhomocysteine deaminase
1014	BL225C	SinmeB_2420	491	Contig101	Chromosome	2494885	2496360	-	SinmeB_2420		S-adenosylhomocysteine deaminase
1015	Rm1021	NP_386139	885	NC_003047	Chromosome	2190346	2193004	+	SMc04205		putative IRON/HEME transport protein
1015	AK83	Sinme_2009	885	Contig75	Chromosome	2004093	2006750	+	Sinme_2009		TonB-dependent heme/hemoglobin receptor family protein
1015	BL225C	SinmeB_1852	885	Contig101	Chromosome	1903743	1906400	+	SinmeB_1852		TonB-dependent heme/hemoglobin receptor family protein
1016	Rm1021	NP_436302	114	NC_003037	pSymA	1093538	1093883	-	SMa1921		hypothetical protein
1016	AK83	Sinme_6285	114	Contig73	pSymA	1004346	1004690	-	Sinme_6285		hypothetical protein
1016	BL225C	SinmeB_5121	114	Contig100	pSymA	69061	69405	-	SinmeB_5121		hypothetical protein
1017	Rm1021	NP_386577	216	NC_003047	Chromosome	2662465	2663116	-	SMc01838		putative urease accessory protein
1017	AK83	Sinme_2520	216	Contig75	Chromosome	2520218	2520868	-	Sinme_2520		putative urease accessory protein
1017	BL225C	SinmeB_2299	216	Contig101	Chromosome	2373473	2374123	-	SinmeB_2299		putative urease accessory protein
1018	Rm1021	NP_385776	528	NC_003047	Chromosome	1812103	1813690	-	SMc00245		putative ABC transporter ATP-binding protein
1018	AK83	Sinme_1574	528	Contig75	Chromosome	1579254	1580840	-	Sinme_1574		Monosaccharide-transporting ATPase
1018	BL225C	SinmeB_1416	528	Contig101	Chromosome	1477381	1478967	-	SinmeB_1416		Monosaccharide-transporting ATPase
1019	Rm1021	NP_436901	256	NC_003078	pSymB	386666	387437	-	SMb20375		putative transcriptional regulator protein
1019	AK83	Sinme_3803	256	Contig74	pSymB	112714	113484	+	Sinme_3803		GntR domain protein
1019	BL225C	SinmeB_4299	256	Contig99	pSymB	910740	911510	+	SinmeB_4299		GntR domain protein
102	Rm1021	NP_437338	168	NC_003078	pSymB	870948	871455	-	SMb21294		Hsp20 family heat-shock protein
102	AK83	Sinme_4907	168	Contig74	pSymB	1295962	1296468	+	Sinme_4907		heat shock protein Hsp20
102	BL225C	SinmeB_3866	168	Contig99	pSymB	448199	448705	+	SinmeB_3866		heat shock protein Hsp20
1020	Rm1021	NP_385180	241	NC_003047	Chromosome	1171343	1172069	-	SMc02650	arsH	hypothetical protein
1020	AK83	Sinme_0868	241	Contig75	Chromosome	871216	871941	-	Sinme_0868		arsenical resistance protein ArsH
1020	BL225C	SinmeB_0696	241	Contig101	Chromosome	735862	736587	-	SinmeB_0696		arsenical resistance protein ArsH
1021	Rm1021	NP_436267	458	NC_003037	pSymA	1052535	1053912	+	SMa1855		hypothetical protein
1021	AK83	Sinme_6229	458	Contig73	pSymA	950440	951816	+	Sinme_6229		Adenosylmethionine--8-amino-7-oxononanoate transaminase
1021	BL225C	SinmeB_5065	458	Contig100	pSymA	15002	16378	+	SinmeB_5065		Adenosylmethionine--8-amino-7-oxononanoate transaminase
1022	Rm1021	NP_384112	168	NC_003047	Chromosome	4407	4914	-	SMc02788	secB	preprotein translocase subunit SecB
1022	AK83	Sinme_3338	182	Contig75	Chromosome	3429675	3430223	-	Sinme_3338		Protein-export protein secB
1022	BL225C	SinmeB_3113	182	Contig101	Chromosome	3280096	3280644	-	SinmeB_3113		Protein-export protein secB
1023	Rm1021	NP_386967	136	NC_003047	Chromosome	3090241	3090652	-	SMc03939	pntAb	NAD(P) transhydrogenase subunit alpha
1023	AK83	Sinme_2915	136	Contig75	Chromosome	2947212	2947622	-	Sinme_2915		NAD/NADP transhydrogenase
1023	BL225C	SinmeB_2690	136	Contig101	Chromosome	2797919	2798329	-	SinmeB_2690		NAD/NADP transhydrogenase
1024	Rm1021	NP_435967	122	NC_003037	pSymA	721435	721804	+	SMa1323	rctA	Transcription regulator
1024	AK83	Sinme_5910	122	Contig73	pSymA	611855	612223	+	Sinme_5910		hypothetical protein
1024	BL225C	SinmeB_6228	122	Contig100	pSymA	1134631	1134999	+	SinmeB_6228		hypothetical protein
1025	Rm1021	NP_384875	277	NC_003047	Chromosome	844366	845200	-	SMc00824		hypothetical protein
1025	AK83	Sinme_0478	277	Contig75	Chromosome	490986	491819	-	Sinme_0478		hypothetical protein
1025	BL225C	SinmeB_0383	277	Contig101	Chromosome	407225	408058	-	SinmeB_0383		hypothetical protein
1026	Rm1021	NP_385613	389	NC_003047	Chromosome	1619929	1621099	+	SMc02089	lpxB	lipid-A-disaccharide synthase
1026	AK83	Sinme_1310	389	Contig75	Chromosome	1323180	1324349	+	Sinme_1310		lipid-A-disaccharide synthase
1026	BL225C	SinmeB_1138	389	Contig101	Chromosome	1184336	1185505	+	SinmeB_1138		lipid-A-disaccharide synthase
1027	Rm1021	NP_437935	213	NC_003078	pSymB	1491797	1492439	+	SMb20688		hypothetical protein
1027	AK83	Sinme_4340	213	Contig74	pSymB	683296	683937	-	Sinme_4340		hypothetical protein
1027	BL225C	SinmeB_4832	213	Contig99	pSymB	1484514	1485155	-	SinmeB_4832		hypothetical protein
1028	Rm1021	NP_384498	696	NC_003047	Chromosome	420989	423080	+	SMc01128		putative sensor histidine kinase transmembrane protein
1028	AK83	Sinme_0025	759	Contig75	Chromosome	21701	23980	+	Sinme_0025		ATP-binding region ATPase domain protein
1028	BL225C	SinmeB_0025	759	Contig101	Chromosome	21572	23851	+	SinmeB_0025		ATP-binding region ATPase domain protein
1029	Rm1021	NP_385007	365	NC_003047	Chromosome	988747	989845	+	SMc00007	aroC	chorismate synthase
1029	AK83	Sinme_0608	365	Contig75	Chromosome	635368	636465	+	Sinme_0608		chorismate synthase
1029	BL225C	SinmeB_0513	365	Contig101	Chromosome	551608	552705	+	SinmeB_0513		chorismate synthase
103	Rm1021	NP_387179	206	NC_003047	Chromosome	3334564	3335185	+	SMc03225		hypothetical protein
103	AK83	Sinme_3126	206	Contig75	Chromosome	3190650	3191270	+	Sinme_3126		hypothetical protein
103	BL225C	SinmeB_2900	206	Contig101	Chromosome	3039877	3040497	+	SinmeB_2900		hypothetical protein
1030	Rm1021	NP_384303	315	NC_003047	Chromosome	227703	228651	-	SMc02872		ABC transporter permease
1030	AK83	Sinme_3524	315	Contig75	Chromosome	3647769	3648716	-	Sinme_3524		ABC-type transporter, integral membrane subunit
1030	BL225C	SinmeB_3301	315	Contig101	Chromosome	3500440	3501387	-	SinmeB_3301		ABC-type transporter, integral membrane subunit
1031	Rm1021	NP_384352	268	NC_003047	Chromosome	280794	281601	-	SMc00326	fabI2	enoyl-(acyl carrier protein) reductase
1031	AK83	Sinme_3573	268	Contig75	Chromosome	3700860	3701666	-	Sinme_3573		Enoyl-[acyl-carrier-protein] reductase (NADH)
1031	BL225C	SinmeB_3350	268	Contig101	Chromosome	3553533	3554339	-	SinmeB_3350		Enoyl-[acyl-carrier-protein] reductase (NADH)
1032	Rm1021	NP_385166	159	NC_003047	Chromosome	1157063	1157543	+	SMc02405	smpB	SsrA-binding protein
1032	AK83	Sinme_0854	159	Contig75	Chromosome	857025	857504	+	Sinme_0854		SsrA-binding protein
1032	BL225C	SinmeB_0682	159	Contig101	Chromosome	721791	722270	+	SinmeB_0682		SsrA-binding protein
1033	Rm1021	NP_438049	139	NC_003078	pSymB	1610920	1611340	+	SMb20597		hypothetical protein
1033	AK83	Sinme_4234	139	Contig74	pSymB	568647	569066	-	Sinme_4234		DoxX family protein
1033	BL225C	SinmeB_4728	139	Contig99	pSymB	1371026	1371445	-	SinmeB_4728		DoxX family protein
1034	Rm1021	NP_437902	158	NC_003078	pSymB	1456573	1457050	+	SMb20655		hypothetical protein
1034	AK83	Sinme_4373	158	Contig74	pSymB	719150	719626	-	Sinme_4373		3-demethylubiquinone-9 3-methyltransferase
1034	BL225C	SinmeB_4865	158	Contig99	pSymB	1520795	1521271	-	SinmeB_4865		3-demethylubiquinone-9 3-methyltransferase
1035	Rm1021	NP_435418	333	NC_003037	pSymA	177972	178974	+	SMa0319		Transcriptional regulator, AraC family
1035	AK83	Sinme_6608	336	Contig73	pSymA	1305207	1306217	-	Sinme_6608		helix-turn-helix domain-containing protein AraC type
1035	BL225C	SinmeB_6533	333	Contig100	pSymA	1433490	1434491	-	SinmeB_6533		helix-turn-helix domain-containing protein AraC type
1036	Rm1021	NP_387323	104	NC_003047	Chromosome	3500712	3501027	-	SMc03834	phhB	pterin-4-alpha-carbinolamine dehydratase
1036	AK83	Sinme_3214	104	Contig75	Chromosome	3275525	3275839	-	Sinme_3214		pterin-4-alpha-carbinolamine dehydratase
1036	BL225C	SinmeB_2989	104	Contig101	Chromosome	3125941	3126255	-	SinmeB_2989		pterin-4-alpha-carbinolamine dehydratase
1037	Rm1021	NP_386562	263	NC_003047	Chromosome	2647138	2647930	+	SMc01823		ABC transporter ATP-binding protein
1037	AK83	Sinme_2504	263	Contig75	Chromosome	2504891	2505682	+	Sinme_2504		Taurine-transporting ATPase
1037	BL225C	SinmeB_2283	263	Contig101	Chromosome	2358146	2358937	+	SinmeB_2283		Taurine-transporting ATPase
1038	Rm1021	NP_385661	1263	NC_003047	Chromosome	1681004	1684796	-	SMc01237	nrd	ribonucleotide-diphosphate reductase subunit alpha
1038	AK83	Sinme_1450	1263	Contig75	Chromosome	1450370	1454161	-	Sinme_1450		ribonucleoside-diphosphate reductase, adenosylcobalamin-dependent
1038	BL225C	SinmeB_1223	1263	Contig101	Chromosome	1293555	1297346	-	SinmeB_1223		ribonucleoside-diphosphate reductase, adenosylcobalamin-dependent
1039	Rm1021	NP_384720	72	NC_003047	Chromosome	682320	682539	+	SMc02310	infA	translation initiation factor IF-1
1039	AK83	Sinme_0303	72	Contig75	Chromosome	318429	318647	+	Sinme_0303		Translation initiation factor IF-1
1039	BL225C	SinmeB_0216	72	Contig101	Chromosome	243856	244074	+	SinmeB_0216		Translation initiation factor IF-1
104	Rm1021	NP_385094	114	NC_003047	Chromosome	1082123	1082468	+	SMc00049		hypothetical protein
104	AK83	Sinme_0697	114	Contig75	Chromosome	730175	730519	+	Sinme_0697		TraR/DksA family transcriptional regulator
104	BL225C	SinmeB_0601	114	Contig101	Chromosome	644967	645311	+	SinmeB_0601		TraR/DksA family transcriptional regulator
1040	Rm1021	NP_384873	98	NC_003047	Chromosome	843614	843911	+	SMc00822		hypothetical protein
1040	AK83	Sinme_0476	98	Contig75	Chromosome	490234	490530	+	Sinme_0476		Protein of unknown function DUF2136
1040	BL225C	SinmeB_0381	98	Contig101	Chromosome	406473	406769	+	SinmeB_0381		Protein of unknown function DUF2136
1041	Rm1021	NP_437972	163	NC_003078	pSymB	1530165	1530657	+	SMb20725		hypothetical protein
1041	AK83	Sinme_4302	163	Contig74	pSymB	645057	645548	-	Sinme_4302		putative tricarboxylic transport membrane protein
1041	BL225C	SinmeB_4795	163	Contig99	pSymB	1446290	1446781	-	SinmeB_4795		putative tricarboxylic transport membrane protein
1042	Rm1021	NP_385509	473	NC_003047	Chromosome	1514120	1515542	+	SMc01261		putative transporter transmembrane protein
1042	AK83	Sinme_1198	473	Contig75	Chromosome	1212778	1214199	+	Sinme_1198		magnesium transporter
1042	BL225C	SinmeB_1031	473	Contig101	Chromosome	1078754	1080175	+	SinmeB_1031		magnesium transporter
1043	Rm1021	NP_384465	152	NC_003047	Chromosome	390624	391083	+	SMc01160		hypothetical protein
1043	AK83	Sinme_3690	152	Contig75	Chromosome	3811869	3812327	+	Sinme_3690		protein of unknown function UPF0074
1043	BL225C	SinmeB_3466	152	Contig101	Chromosome	3663378	3663836	+	SinmeB_3466		protein of unknown function UPF0074
1044	Rm1021	NP_436640	328	NC_003078	pSymB	108760	109747	+	SMb20100		putative dehydrogenase protein
1044	AK83	Sinme_4067	323	Contig74	pSymB	386952	387923	-	Sinme_4067		F420-dependent oxidoreductase, G6PDH family
1044	BL225C	SinmeB_4565	323	Contig99	pSymB	1187652	1188623	-	SinmeB_4565		F420-dependent oxidoreductase, G6PDH family
1045	Rm1021	NP_384379	240	NC_003047	Chromosome	308105	308828	-	SMc00353	exoD	putative transmembrane protein
1045	AK83	Sinme_3603	240	Contig75	Chromosome	3728172	3728894	-	Sinme_3603		Exopolysaccharide synthesis ExoD
1045	BL225C	SinmeB_3380	240	Contig101	Chromosome	3580845	3581567	-	SinmeB_3380		Exopolysaccharide synthesis ExoD
1046	Rm1021	NP_386595	291	NC_003047	Chromosome	2676632	2677508	+	SMc01955		putative oxidoreductase protein
1046	AK83	Sinme_2538	291	Contig75	Chromosome	2534385	2535260	+	Sinme_2538		short-chain dehydrogenase/reductase SDR
1046	BL225C	SinmeB_2317	291	Contig101	Chromosome	2387640	2388515	+	SinmeB_2317		short-chain dehydrogenase/reductase SDR
1047	Rm1021	NP_438106	693	NC_003078	pSymB	1676355	1678437	-	SMb21647	agpA	alpha-galactoside ABC transporter periplasmic solute-binding protein precursor
1047	AK83	Sinme_4178	693	Contig74	pSymB	504215	506296	+	Sinme_4178		ABC-type transporter, periplasmic subunit
1047	BL225C	SinmeB_4674	693	Contig99	pSymB	1306108	1308189	+	SinmeB_4674		ABC-type transporter, periplasmic subunit
1048	Rm1021	NP_436661	91	NC_003078	pSymB	133282	133558	-	SMb20121		hypothetical protein
1048	AK83	Sinme_4046	91	Contig74	pSymB	363121	363396	+	Sinme_4046		addiction module antidote protein, CC2985 family
1048	BL225C	SinmeB_4543	91	Contig99	pSymB	1163632	1163907	+	SinmeB_4543		addiction module antidote protein, CC2985 family
1049	Rm1021	NP_437959	309	NC_003078	pSymB	1514329	1515259	+	SMb20712	mocB	putative rhizopine uptake ABC transporter periplasmic solute-binding protein precursor
1049	AK83	Sinme_4316	309	Contig74	pSymB	660465	661394	-	Sinme_4316		periplasmic binding protein/LacI transcriptional regulator
1049	BL225C	SinmeB_4809	309	Contig99	pSymB	1461690	1462619	-	SinmeB_4809		periplasmic binding protein/LacI transcriptional regulator
105	Rm1021	NP_384187	306	NC_003047	Chromosome	96438	97359	-	SMc02604	folD1	bifunctional methylenetetrahydrofolate dehydrogenase/ methenyltetrahydrofolate cyclohydrolase
105	AK83	Sinme_3412	306	Contig75	Chromosome	3520465	3521385	-	Sinme_3412		Bifunctional protein folD
105	BL225C	SinmeB_3187	306	Contig101	Chromosome	3370903	3371823	-	SinmeB_3187		Bifunctional protein folD
1050	Rm1021	NP_437271	330	NC_003078	pSymB	791056	792049	+	SMb21227		carbamoyl phosphate synthase-like protein
1050	AK83	Sinme_4969	330	Contig74	pSymB	1374034	1375026	-	Sinme_4969		ATP-grasp fold domain protein, DUF201-type
1050	BL225C	SinmeB_3928	330	Contig99	pSymB	526286	527278	-	SinmeB_3928		ATP-grasp fold domain protein, DUF201-type
1051	Rm1021	NP_435404	131	NC_003037	pSymA	162272	162668	-	SMa0293		hypothetical protein
1051	AK83	Sinme_5338	131	Contig73	pSymA	61347	61742	+	Sinme_5338		response regulator receiver
1051	BL225C	SinmeB_5566	131	Contig100	pSymA	492586	492981	-	SinmeB_5566		response regulator receiver
1052	Rm1021	NP_385909	321	NC_003047	Chromosome	1955030	1955996	+	SMc00470		hypothetical protein
1052	AK83	Sinme_1708	321	Contig75	Chromosome	1720812	1721777	+	Sinme_1708		putative CheA signal transduction histidine kinase
1052	BL225C	SinmeB_1553	321	Contig101	Chromosome	1620285	1621250	+	SinmeB_1553		putative CheA signal transduction histidine kinase
1053	Rm1021	YP_002000338	121	NC_003037	pSymA	236015	236381	+	SMa5022		hypothetical protein
1053	AK83	Sinme_5292	121	Contig73	pSymA	14503	14868	-	Sinme_5292		protein of unknown function DUF1810
1054	Rm1021	NP_435545	107	NC_003037	pSymA	304556	304880	+	SMa0572		hypothetical protein
1054	AK83	Sinme_6568	107	Contig73	pSymA	1273557	1273880	-	Sinme_6568		plasmid stabilization system
1054	BL225C	SinmeB_6550	107	Contig100	pSymA	1450872	1451195	-	SinmeB_6550		plasmid stabilization system
1055	Rm1021	NP_436150	261	NC_003037	pSymA	923064	923850	+	SMa1652		hydantoin racemase
1055	AK83	Sinme_6095	261	Contig73	pSymA	808892	809677	+	Sinme_6095		Hydantoin racemase
1055	BL225C	SinmeB_6413	261	Contig100	pSymA	1329537	1330322	+	SinmeB_6413		Hydantoin racemase
1056	Rm1021	YP_002000333	74	NC_003037	pSymA	182961	183186	-	SMa5017		hypothetical protein
1056	AK83	Sinme_6601	144	Contig73	pSymA	1300783	1301217	+	Sinme_6601		DoxX family protein
1056	BL225C	SinmeB_6526	144	Contig100	pSymA	1429063	1429497	+	SinmeB_6526		DoxX family protein
1057	Rm1021	NP_387291	226	NC_003047	Chromosome	3467502	3468183	+	SMc03802		hypothetical protein
1057	AK83	Sinme_3181	226	Contig75	Chromosome	3242315	3242995	+	Sinme_3181		peptidase S16 lon domain protein
1057	BL225C	SinmeB_2955	226	Contig101	Chromosome	3091556	3092236	+	SinmeB_2955		peptidase S16 lon domain protein
1058	Rm1021	NP_435355	240	NC_003037	pSymA	113821	114544	+	SMa0206		Response regulator
1058	AK83	Sinme_5385	240	Contig73	pSymA	109618	110340	-	Sinme_5385		response regulator receiver
1058	BL225C	SinmeB_5514	240	Contig100	pSymA	442830	443552	+	SinmeB_5514		response regulator receiver
1059	Rm1021	NP_436212	260	NC_003037	pSymA	994673	995456	-	SMa1751		ABC transporter, permease
1059	AK83	Sinme_6165	260	Contig73	pSymA	886410	887192	-	Sinme_6165		ABC-type transporter, integral membrane subunit
1059	BL225C	SinmeB_6667	260	Contig100	pSymA	1571964	1572746	-	SinmeB_6667		ABC-type transporter, integral membrane subunit
106	Rm1021	NP_438041	400	NC_003078	pSymB	1603996	1605199	+	SMb20589	pcaF	beta-ketoadipyl CoA thiolase
106	AK83	Sinme_4240	400	Contig74	pSymB	574796	575998	-	Sinme_4240		beta-ketoadipyl CoA thiolase
106	BL225C	SinmeB_4734	401	Contig99	pSymB	1377182	1378387	-	SinmeB_4734		beta-ketoadipyl CoA thiolase
1060	Rm1021	NP_436722	259	NC_003078	pSymB	199221	200001	+	SMb20182		putative ABC transporter protein
1060	AK83	Sinme_3983	244	Contig74	pSymB	296673	297407	-	Sinme_3983		ABC-type transporter, integral membrane subunit
1060	BL225C	SinmeB_4480	253	Contig99	pSymB	1097195	1097956	-	SinmeB_4480		ABC-type transporter, integral membrane subunit
1061	Rm1021	NP_436825	323	NC_003078	pSymB	301923	302895	+	SMb20295		putative ABC transporter periplasmic substrate-binding protein
1061	AK83	Sinme_3877	323	Contig74	pSymB	193778	194749	-	Sinme_3877		TRAP dicarboxylate transporter, DctP subunit
1061	BL225C	SinmeB_4374	323	Contig99	pSymB	994261	995232	-	SinmeB_4374		TRAP dicarboxylate transporter, DctP subunit
1062	Rm1021	NP_436527	314	NC_003037	pSymA	1336735	1337680	+	SMa2369		ABC transporter, permease
1062	AK83	Sinme_5522	314	Contig73	pSymA	242688	243632	-	Sinme_5522		ABC-type transporter, integral membrane subunit
1062	BL225C	SinmeB_5371	314	Contig100	pSymA	301653	302597	+	SinmeB_5371		ABC-type transporter, integral membrane subunit
1063	Rm1021	NP_385503	649	NC_003047	Chromosome	1507414	1509364	+	SMc01267		hypothetical protein
1063	AK83	Sinme_1191	649	Contig75	Chromosome	1206072	1208021	+	Sinme_1191		PrkA AAA domain protein
1063	BL225C	SinmeB_1025	649	Contig101	Chromosome	1072049	1073998	+	SinmeB_1025		PrkA AAA domain protein
1064	Rm1021	NP_437284	662	NC_003078	pSymB	805754	807743	-	SMb21240		putative MPA1 family protein
1064	AK83	Sinme_4959	662	Contig74	pSymB	1359646	1361634	+	Sinme_4959		lipopolysaccharide biosynthesis protein
1064	BL225C	SinmeB_3918	662	Contig99	pSymB	511920	513908	+	SinmeB_3918		lipopolysaccharide biosynthesis protein
1065	Rm1021	NP_387343	548	NC_003047	Chromosome	3518228	3519875	-	SMc03854	ftsY	putative cell division protein
1065	AK83	Sinme_3234	548	Contig75	Chromosome	3293041	3294687	-	Sinme_3234		signal recognition particle-docking protein FtsY
1065	BL225C	SinmeB_3009	548	Contig101	Chromosome	3143457	3145103	-	SinmeB_3009		signal recognition particle-docking protein FtsY
1066	Rm1021	NP_384996	226	NC_003047	Chromosome	977613	978294	-	SMc00962		ABC transporter ATP-binding protein
1066	AK83	Sinme_0597	226	Contig75	Chromosome	624234	624914	-	Sinme_0597		Fe(3+)-transporting ATPase
1066	BL225C	SinmeB_0502	226	Contig101	Chromosome	540474	541154	-	SinmeB_0502		Fe(3+)-transporting ATPase
1067	Rm1021	NP_436926	87	NC_003078	pSymB	414363	414627	-	SMb20400		hypothetical protein
1067	AK83	Sinme_3778	87	Contig74	pSymB	85636	85899	+	Sinme_3778		hypothetical protein
1067	BL225C	SinmeB_4274	87	Contig99	pSymB	883556	883819	+	SinmeB_4274		hypothetical protein
1068	Rm1021	NP_384397	163	NC_003047	Chromosome	325766	326258	-	SMc00371		hypothetical protein
1068	AK83	Sinme_3620	163	Contig75	Chromosome	3745834	3746325	-	Sinme_3620		protein of unknown function DUF892
1068	BL225C	SinmeB_3397	163	Contig101	Chromosome	3598507	3598998	-	SinmeB_3397		protein of unknown function DUF892
1069	Rm1021	NP_435704	313	NC_003037	pSymA	462750	463692	-	SMa0840	nodD3	NodD3 nod box-dependent transcriptional activator
1069	AK83	Sinme_6344	340	Contig73	pSymA	1065633	1066655	+	Sinme_6344		regulatory protein LysR
1069	BL225C	SinmeB_6042	340	Contig100	pSymA	952880	953902	-	SinmeB_6042		regulatory protein LysR
107	Rm1021	NP_438005	228	NC_003078	pSymB	1565857	1566544	+	SMb20773		putative transcriptional regulator, GntR family protein
107	AK83	Sinme_4270	228	Contig74	pSymB	610484	611170	-	Sinme_4270		GntR domain protein
107	BL225C	SinmeB_4763	228	Contig99	pSymB	1411695	1412381	-	SinmeB_4763		GntR domain protein
1070	Rm1021	NP_438076	364	NC_003078	pSymB	1644484	1645579	+	SMb20624	mtnA	methylthioribose-1-phosphate isomerase
1070	AK83	Sinme_4206	364	Contig74	pSymB	534410	535504	-	Sinme_4206		Methylthioribose-1-phosphate isomerase
1071	Rm1021	NP_437594	394	NC_003078	pSymB	1154869	1156054	+	SMb20931		putative sugar uptake ABC transporter periplasmic solute-binding protein precursor
1071	AK83	Sinme_4658	329	Contig74	pSymB	1008547	1009536	-	Sinme_4658		putative sugar uptake ABC transporter periplasmic solute-binding protein precursor
1071	BL225C	SinmeB_3614	329	Contig99	pSymB	159839	160828	-	SinmeB_3614		putative sugar uptake ABC transporter periplasmic solute-binding protein precursor
1072	Rm1021	NP_385669	264	NC_003047	Chromosome	1696163	1696958	-	SMc01228		putative antibiotic resistance (kinase) protein
1072	AK83	Sinme_1458	264	Contig75	Chromosome	1465505	1466299	-	Sinme_1458		Streptomycin 3-kinase
1072	BL225C	SinmeB_1231	264	Contig101	Chromosome	1308714	1309508	-	SinmeB_1231		Streptomycin 3-kinase
1073	Rm1021	NP_384592	436	NC_003047	Chromosome	536018	537329	+	SMc02160		ABC transporter permease
1073	AK83	Sinme_0124	391	Contig75	Chromosome	139393	140568	+	Sinme_0124		protein of unknown function UPF0118
1073	BL225C	SinmeB_0121	391	Contig101	Chromosome	136925	138100	+	SinmeB_0121		protein of unknown function UPF0118
1074	Rm1021	NP_436039	347	NC_003037	pSymA	801298	802342	+	SMa1454		Transcriptional regulator, AraC family
1074	AK83	Sinme_5987	347	Contig73	pSymA	693099	694142	+	Sinme_5987		helix-turn-helix domain-containing protein AraC type
1074	BL225C	SinmeB_6307	321	Contig100	pSymA	1215896	1216861	+	SinmeB_6307		helix-turn-helix domain-containing protein AraC type
1075	Rm1021	NP_385087	777	NC_003047	Chromosome	1073223	1075557	-	SMc00110	gcd	glucose dehydrogenase
1075	AK83	Sinme_0691	777	Contig75	Chromosome	721275	723608	-	Sinme_0691		membrane-bound PQQ-dependent dehydrogenase, glucose/quinate/shikimate family
1075	BL225C	SinmeB_0595	777	Contig101	Chromosome	636067	638400	-	SinmeB_0595		membrane-bound PQQ-dependent dehydrogenase, glucose/quinate/shikimate family
1076	Rm1021	NP_385775	364	NC_003047	Chromosome	1811019	1812114	-	SMc00243		putative transport system permease ABC transporter protein
1076	AK83	Sinme_1573	364	Contig75	Chromosome	1578170	1579264	-	Sinme_1573		ABC-type transporter, integral membrane subunit
1076	BL225C	SinmeB_1415	364	Contig101	Chromosome	1476297	1477391	-	SinmeB_1415		ABC-type transporter, integral membrane subunit
1077	Rm1021	NP_437713	150	NC_003078	pSymB	1285210	1285663	-	SMb20879		hypothetical protein
1077	AK83	Sinme_4545	150	Contig74	pSymB	878276	878728	+	Sinme_4545		Host attachment protein
1077	BL225C	SinmeB_3498	150	Contig99	pSymB	26055	26507	+	SinmeB_3498		Host attachment protein
1078	Rm1021	NP_437708	167	NC_003078	pSymB	1280844	1281348	-	SMb20874		hypothetical protein
1078	AK83	Sinme_4550	167	Contig74	pSymB	882592	883095	+	Sinme_4550		OHCU decarboxylase
1078	BL225C	SinmeB_3503	167	Contig99	pSymB	30371	30874	+	SinmeB_3503		OHCU decarboxylase
1079	Rm1021	NP_384391	360	NC_003047	Chromosome	319293	320376	+	SMc00365	pheS	phenylalanyl-tRNA synthetase subunit alpha
1079	AK83	Sinme_3615	360	Contig75	Chromosome	3739360	3740442	+	Sinme_3615		Phenylalanyl-tRNA synthetase alpha chain
1079	BL225C	SinmeB_3392	360	Contig101	Chromosome	3592033	3593115	+	SinmeB_3392		Phenylalanyl-tRNA synthetase alpha chain
108	Rm1021	NP_385843	225	NC_003047	Chromosome	1881410	1882088	+	SMc00528		hypothetical protein
108	AK83	Sinme_1641	225	Contig75	Chromosome	1647206	1647883	+	Sinme_1641		hypothetical protein
108	BL225C	SinmeB_1486	225	Contig101	Chromosome	1546661	1547338	+	SinmeB_1486		hypothetical protein
1080	Rm1021	NP_436945	349	NC_003078	pSymB	432820	433870	+	SMb20419	ugpC	glycerol-3-phosphate transporter ATP-binding subunit
1080	AK83	Sinme_3760	349	Contig74	pSymB	66391	67440	-	Sinme_3760		Glycerol-3-phosphate-transporting ATPase
1080	BL225C	SinmeB_4256	349	Contig99	pSymB	864311	865360	-	SinmeB_4256		Glycerol-3-phosphate-transporting ATPase
1081	Rm1021	NP_437463	112	NC_003078	pSymB	1013698	1014037	-	SMb21347		putative pectin degradation protein
1081	AK83	Sinme_4785	112	Contig74	pSymB	1152089	1152427	+	Sinme_4785		Cupin 2 conserved barrel domain protein
1081	BL225C	SinmeB_3744	112	Contig99	pSymB	304599	304937	+	SinmeB_3744		Cupin 2 conserved barrel domain protein
1082	Rm1021	NP_437246	123	NC_003078	pSymB	766494	766866	+	SMb21127		hypothetical protein
1082	AK83	Sinme_4994	123	Contig74	pSymB	1399105	1399476	-	Sinme_4994		hypothetical protein
1082	BL225C	SinmeB_3953	123	Contig99	pSymB	551470	551841	-	SinmeB_3953		hypothetical protein
1083	Rm1021	NP_385962	231	NC_003047	Chromosome	2016260	2016956	-	SMc00152	rpiA	ribose-5-phosphate isomerase A
1083	AK83	Sinme_1761	231	Contig75	Chromosome	1782037	1782732	-	Sinme_1761		Ribose-5-phosphate isomerase A
1083	BL225C	SinmeB_1606	231	Contig101	Chromosome	1681514	1682209	-	SinmeB_1606		Ribose-5-phosphate isomerase A
1084	Rm1021	NP_384488	270	NC_003047	Chromosome	412983	413796	-	SMc01138		ABC transporter ATP-binding protein
1084	AK83	Sinme_0015	270	Contig75	Chromosome	13884	14696	-	Sinme_0015		Sulfate-transporting ATPase
1084	BL225C	SinmeB_0015	270	Contig101	Chromosome	13755	14567	-	SinmeB_0015		Sulfate-transporting ATPase
1085	Rm1021	NP_384979	137	NC_003047	Chromosome	958740	959154	+	SMc00979		hypothetical protein
1085	AK83	Sinme_0580	137	Contig75	Chromosome	605361	605774	+	Sinme_0580		BA14K family protein
1085	BL225C	SinmeB_0485	137	Contig101	Chromosome	521601	522014	+	SinmeB_0485		BA14K family protein
1086	Rm1021	NP_385689	190	NC_003047	Chromosome	1719830	1720403	+	SMc01700	ppiA	putative peptidyl-prolyl cis-trans isomerase A signal peptide protein
1086	AK83	Sinme_1481	190	Contig75	Chromosome	1489171	1489743	+	Sinme_1481		peptidyl-prolyl cis-trans isomerase cyclophilin type
1086	BL225C	SinmeB_1254	190	Contig101	Chromosome	1333437	1334009	+	SinmeB_1254		peptidyl-prolyl cis-trans isomerase cyclophilin type
1087	Rm1021	NP_436203	352	NC_003037	pSymA	982469	983528	+	SMa1737		hypothetical protein
1087	BL225C	SinmeB_6658	352	Contig100	pSymA	1559762	1560820	+	SinmeB_6658		Uncharacterised protein family UPF0324
1088	Rm1021	NP_436089	1071	NC_003037	pSymA	854221	857437	+	SMa1548		Diguanylate cyclase/phosphodiesterase
1088	AK83	Sinme_6038	1071	Contig73	pSymA	746030	749245	+	Sinme_6038		diguanylate cyclase
1088	BL225C	SinmeB_6357	1071	Contig100	pSymA	1268154	1271369	+	SinmeB_6357		diguanylate cyclase
1089	Rm1021	NP_435991	466	NC_003037	pSymA	746198	747599	-	SMa1362		putative inner-membrane permease
1089	AK83	Sinme_5935	466	Contig73	pSymA	638085	639485	-	Sinme_5935		ABC-type transporter, integral membrane subunit
1089	BL225C	SinmeB_6254	465	Contig100	pSymA	1160798	1162195	-	SinmeB_6254		ABC-type transporter, integral membrane subunit
109	Rm1021	NP_387071	293	NC_003047	Chromosome	3201225	3202107	-	SMc03128		putative transport system permease ABC transporter protein
109	AK83	Sinme_3020	293	Contig75	Chromosome	3059683	3060564	-	Sinme_3020		ABC-type transporter, integral membrane subunit
109	BL225C	SinmeB_2794	293	Contig101	Chromosome	2908900	2909781	-	SinmeB_2794		ABC-type transporter, integral membrane subunit
1090	Rm1021	NP_385992	73	NC_003047	Chromosome	2044305	2044527	+	SMc04216		hypothetical protein
1090	AK83	Sinme_1790	73	Contig75	Chromosome	1810169	1810390	+	Sinme_1790		protein of unknown function DUF1289
1090	BL225C	SinmeB_1635	73	Contig101	Chromosome	1709562	1709783	+	SinmeB_1635		protein of unknown function DUF1289
1091	Rm1021	NP_387415	213	NC_003047	Chromosome	3610967	3611609	-	SMc04404		putative amino acid efflux transmembrane protein
1091	AK83	Sinme_3301	213	Contig75	Chromosome	3382099	3382740	-	Sinme_3301		Lysine exporter protein (LYSE/YGGA)
1091	BL225C	SinmeB_3076	213	Contig101	Chromosome	3232520	3233161	-	SinmeB_3076		Lysine exporter protein (LYSE/YGGA)
1092	Rm1021	NP_386828	360	NC_003047	Chromosome	2925547	2926630	+	SMc00650		hypothetical protein
1092	AK83	Sinme_2777	360	Contig75	Chromosome	2784367	2785449	+	Sinme_2777		hypothetical protein
1092	BL225C	SinmeB_2553	360	Contig101	Chromosome	2636244	2637326	+	SinmeB_2553		hypothetical protein
1093	Rm1021	NP_384125	339	NC_003047	Chromosome	18313	19333	+	SMc02775		putative L-fucose dehydrogenase (D-threo aldose 1-dehydrogenase) protein
1093	AK83	Sinme_3350	339	Contig75	Chromosome	3442359	3443378	+	Sinme_3350		Pyridoxal 4-dehydrogenase
1093	BL225C	SinmeB_3125	339	Contig101	Chromosome	3292828	3293847	+	SinmeB_3125		Pyridoxal 4-dehydrogenase
1094	Rm1021	NP_435294	345	NC_003037	pSymA	49083	50121	+	SMa0095		D-aminopeptidase
1094	AK83	Sinme_5455	345	Contig73	pSymA	175802	176839	-	Sinme_5455		peptidase S58 DmpA
1094	BL225C	SinmeB_5445	345	Contig100	pSymA	378114	379151	+	SinmeB_5445		peptidase S58 DmpA
1095	Rm1021	NP_437089	329	NC_003078	pSymB	594507	595497	+	SMb20809	kpsF1	arabinose-5-phosphate isomerase
1095	AK83	Sinme_5202	329	Contig74	pSymB	1604069	1605058	-	Sinme_5202		KpsF/GutQ family protein
1095	BL225C	SinmeB_4115	329	Contig99	pSymB	720927	721916	-	SinmeB_4115		KpsF/GutQ family protein
1096	Rm1021	NP_385517	500	NC_003047	Chromosome	1522149	1523652	-	SMc00996		hypothetical protein
1096	AK83	Sinme_1210	500	Contig75	Chromosome	1223660	1225162	-	Sinme_1210		Serine-type D-Ala-D-Ala carboxypeptidase
1096	BL225C	SinmeB_1040	500	Contig101	Chromosome	1086783	1088285	-	SinmeB_1040		Serine-type D-Ala-D-Ala carboxypeptidase
1097	Rm1021	NP_385914	183	NC_003047	Chromosome	1960330	1960882	+	SMc00548		putative signal peptide protein
1097	AK83	Sinme_1713	183	Contig75	Chromosome	1726112	1726663	+	Sinme_1713		hypothetical protein
1097	BL225C	SinmeB_1558	183	Contig101	Chromosome	1625585	1626136	+	SinmeB_1558		hypothetical protein
1098	Rm1021	NP_437265	412	NC_003078	pSymB	783736	784975	-	SMb21221		putative sugar uptake ABC transporter periplasmic solute-binding protein precursor
1098	AK83	Sinme_4975	412	Contig74	pSymB	1381108	1382346	+	Sinme_4975		extracellular solute-binding protein family 1
1098	BL225C	SinmeB_3934	412	Contig99	pSymB	533360	534598	+	SinmeB_3934		extracellular solute-binding protein family 1
1099	Rm1021	NP_387135	284	NC_003047	Chromosome	3286616	3287471	+	SMc02506	sitD	putative IRON transport system membrane ABC transporter protein
1099	AK83	Sinme_3082	284	Contig75	Chromosome	3142702	3143556	+	Sinme_3082		ABC-type transporter, integral membrane subunit
1099	BL225C	SinmeB_2856	284	Contig101	Chromosome	2991929	2992783	+	SinmeB_2856		ABC-type transporter, integral membrane subunit
11	Rm1021	NP_436634	590	NC_003078	pSymB	101409	103182	-	SMb20094		putative phospholipase protein
11	AK83	Sinme_4073	550	Contig74	pSymB	393622	395274	+	Sinme_4073		phospholipase D/Transphosphatidylase
11	BL225C	SinmeB_4570	550	Contig99	pSymB	1194309	1195961	+	SinmeB_4570		phospholipase D/Transphosphatidylase
110	Rm1021	NP_385322	160	NC_003047	Chromosome	1323166	1323649	+	SMc01778	nusB	transcription antitermination protein NusB
110	AK83	Sinme_1013	160	Contig75	Chromosome	1023125	1023607	+	Sinme_1013		N utilization substance protein B-like protein
110	BL225C	SinmeB_0842	160	Contig101	Chromosome	887686	888168	+	SinmeB_0842		N utilization substance protein B-like protein
1100	Rm1021	NP_386393	608	NC_003047	Chromosome	2478042	2479869	-	SMc01543		hypothetical protein
1100	AK83	Sinme_2268	608	Contig75	Chromosome	2290592	2292418	-	Sinme_2268		SARP family transcriptional regulator
1100	BL225C	SinmeB_2112	608	Contig101	Chromosome	2191624	2193450	-	SinmeB_2112		SARP family transcriptional regulator
1101	Rm1021	NP_435598	162	NC_003037	pSymA	355527	356016	+	SMa0667		hypothetical protein
1101	AK83	Sinme_5814	160	Contig73	pSymA	524006	524488	-	Sinme_5814		hypothetical protein
1101	BL225C	SinmeB_5810	162	Contig100	pSymA	735923	736411	+	SinmeB_5810		hypothetical protein
1102	Rm1021	NP_387363	189	NC_003047	Chromosome	3539796	3540366	-	SMc03874		hypothetical protein
1102	AK83	Sinme_3254	189	Contig75	Chromosome	3314609	3315178	-	Sinme_3254		transcription factor CarD
1102	BL225C	SinmeB_3029	189	Contig101	Chromosome	3165025	3165594	-	SinmeB_3029		transcription factor CarD
1103	Rm1021	NP_384458	300	NC_003047	Chromosome	380874	381777	-	SMc00433	iolE	putative myo-inositol catabolism protein
1103	AK83	Sinme_3682	300	Contig75	Chromosome	3802119	3803021	-	Sinme_3682		Myo-inosose-2 dehydratase
1103	BL225C	SinmeB_3458	300	Contig101	Chromosome	3653628	3654530	-	SinmeB_3458		Myo-inosose-2 dehydratase
1104	Rm1021	NP_436709	213	NC_003078	pSymB	187594	188236	-	SMb20169		hypothetical protein
1104	AK83	Sinme_3997	213	Contig74	pSymB	308447	309088	+	Sinme_3997		hypothetical protein
1104	BL225C	SinmeB_4494	213	Contig99	pSymB	1108959	1109600	+	SinmeB_4494		hypothetical protein
1105	Rm1021	NP_385882	50	NC_003047	Chromosome	1918201	1918354	-	SMc00491		hypothetical protein
1105	AK83	Sinme_1680	82	Contig75	Chromosome	1683998	1684246	-	Sinme_1680		hypothetical protein
1105	BL225C	SinmeB_1525	80	Contig101	Chromosome	1583455	1583697	-	SinmeB_1525		hypothetical protein
1106	Rm1021	NP_384707	130	NC_003047	Chromosome	672430	672823	+	SMc02298	TRm1a	transposase ISRM1
1106	Rm1021	NP_386599	123	NC_003047	Chromosome	2681869	2682241	-	SMc01959	TRm1a	transposase ISRM1
1106	Rm1021	NP_387246	130	NC_003047	Chromosome	3410621	3411014	+	SMc03295	TRm1a	transposase ISRM1
1106	Rm1021	NP_387387	130	NC_003047	Chromosome	3567765	3568158	-	SMc03898	TRm1a	transposase ISRM1
1106	Rm1021	NP_435479	130	NC_003037	pSymA	237704	238097	-	SMa0445		TRm1a transposase
1106	Rm1021	NP_435804	123	NC_003037	pSymA	568907	569279	-	SMa1030		TRm1a transposase
1106	Rm1021	NP_436127	130	NC_003037	pSymA	900595	900988	-	SMa1615		TRm1a transposase
1106	Rm1021	NP_437278	130	NC_003078	pSymB	799996	800389	-	SMb21234	TRm1a	transposase of insertion sequence ISRm1 orfA protein
1106	Rm1021	NP_437756	130	NC_003078	pSymB	1325889	1326282	+	SMb20918	TRm1a	transposase of insertion sequence ISRm1 orfA protein
1106	AK83	Sinme_6565	123	Contig73	pSymA	1271823	1272194	-	Sinme_6565		transposase IS3/IS911 family protein
1107	Rm1021	NP_384331	45	NC_003047	Chromosome	257005	257143	+	SMc02900		hypothetical protein
1107	AK83	Sinme_3552	45	Contig75	Chromosome	3677071	3677208	+	Sinme_3552		protein of unknown function DUF1127
1107	BL225C	SinmeB_3329	45	Contig101	Chromosome	3529744	3529881	+	SinmeB_3329		protein of unknown function DUF1127
1108	Rm1021	NP_385712	346	NC_003047	Chromosome	1742754	1743795	-	SMc01187	rlpA	putative rare lipoprotein A precursor
1108	AK83	Sinme_1505	346	Contig75	Chromosome	1509916	1510956	-	Sinme_1505		rare lipoprotein A
1108	BL225C	SinmeB_1280	346	Contig101	Chromosome	1356361	1357401	-	SinmeB_1280		rare lipoprotein A
1109	Rm1021	NP_386267	273	NC_003047	Chromosome	2325177	2325999	-	SMc01881	panB	3-methyl-2-oxobutanoate hydroxymethyltransferase
1109	AK83	Sinme_2141	273	Contig75	Chromosome	2137723	2138544	-	Sinme_2141		3-methyl-2-oxobutanoate hydroxymethyltransferase
1109	BL225C	SinmeB_1985	273	Contig101	Chromosome	2038757	2039578	-	SinmeB_1985		3-methyl-2-oxobutanoate hydroxymethyltransferase
111	Rm1021	NP_385415	165	NC_003047	Chromosome	1427251	1427749	-	SMc01355		hypothetical protein
111	AK83	Sinme_1104	165	Contig75	Chromosome	1125636	1126133	-	Sinme_1104		Holliday junction resolvase YqgF
111	BL225C	SinmeB_0935	165	Contig101	Chromosome	990003	990500	-	SinmeB_0935		Holliday junction resolvase
1110	Rm1021	NP_386203	410	NC_003047	Chromosome	2263347	2264580	-	SMc01414		hypothetical protein
1110	AK83	Sinme_2075	410	Contig75	Chromosome	2078380	2079612	-	Sinme_2075		exodeoxyribonuclease V
1110	BL225C	SinmeB_1919	410	Contig101	Chromosome	1978106	1979338	-	SinmeB_1919		exodeoxyribonuclease V
1111	Rm1021	NP_384967	398	NC_003047	Chromosome	943607	944804	-	SMc00990	fsr	putative fosmidomycin resistance antibiotic resistance transmembrane protein
1111	AK83	Sinme_0568	398	Contig75	Chromosome	590228	591424	-	Sinme_0568		major facilitator superfamily MFS_1
1111	BL225C	SinmeB_0473	398	Contig101	Chromosome	506468	507664	-	SinmeB_0473		major facilitator superfamily MFS_1
1112	Rm1021	NP_436305	169	NC_003037	pSymA	1097611	1098121	-	SMa1929		hypothetical protein
1112	AK83	Sinme_6289	169	Contig73	pSymA	1008493	1009002	-	Sinme_6289		hypothetical protein
1112	BL225C	SinmeB_5135	169	Contig100	pSymA	80797	81306	-	SinmeB_5135		hypothetical protein
1113	Rm1021	NP_436781	320	NC_003078	pSymB	257008	257971	+	SMb20251		hypothetical protein
1113	AK83	Sinme_3922	320	Contig74	pSymB	238700	239662	-	Sinme_3922		hypothetical protein
1113	BL225C	SinmeB_4419	320	Contig99	pSymB	1039185	1040147	-	SinmeB_4419		hypothetical protein
1114	Rm1021	NP_387373	304	NC_003047	Chromosome	3550624	3551539	+	SMc03884	ispA	geranyltranstransferase protein
1114	AK83	Sinme_3264	304	Contig75	Chromosome	3325437	3326351	+	Sinme_3264		Farnesyltranstransferase
1114	BL225C	SinmeB_3039	304	Contig101	Chromosome	3175852	3176766	+	SinmeB_3039		Farnesyltranstransferase
1115	Rm1021	NP_437966	336	NC_003078	pSymB	1523436	1524447	+	SMb20719		putative sugar uptake ABC transporter permease protein
1115	AK83	Sinme_4308	336	Contig74	pSymB	651279	652289	-	Sinme_4308		ABC-type transporter, integral membrane subunit
1115	BL225C	SinmeB_4801	336	Contig99	pSymB	1452501	1453511	-	SinmeB_4801		ABC-type transporter, integral membrane subunit
1116	Rm1021	NP_385489	313	NC_003047	Chromosome	1494423	1495365	-	SMc01281		putative sulfite oxidase subunit YedY
1116	AK83	Sinme_1176	313	Contig75	Chromosome	1191905	1192846	-	Sinme_1176		oxidoreductase molybdopterin binding
1116	BL225C	SinmeB_1011	313	Contig101	Chromosome	1059058	1059999	-	SinmeB_1011		Sulfoxide reductase catalytic subunit yedY
1117	Rm1021	NP_384834	350	NC_003047	Chromosome	804173	805226	+	SMc00783		hypothetical protein
1117	AK83	Sinme_0431	350	Contig75	Chromosome	450829	451881	+	Sinme_0431		peptidase M48 Ste24p
1117	BL225C	SinmeB_0336	350	Contig101	Chromosome	367032	368084	+	SinmeB_0336		peptidase M48 Ste24p
1118	Rm1021	NP_435320	466	NC_003037	pSymA	77421	78822	-	SMa0142		protease
1118	AK83	Sinme_5425	466	Contig73	pSymA	147197	148597	+	Sinme_5425		peptidase S8 and S53 subtilisin kexin sedolisin
1118	BL225C	SinmeB_5475	466	Contig100	pSymA	406452	407852	-	SinmeB_5475		peptidase S8 and S53 subtilisin kexin sedolisin
1119	Rm1021	NP_436095	354	NC_003037	pSymA	864231	865296	+	SMa1561	cheB2	CheB2 chemotaxis methylesterase
1119	AK83	Sinme_6044	354	Contig73	pSymA	756040	757104	+	Sinme_6044		Protein-glutamate methylesterase
1119	BL225C	SinmeB_6363	354	Contig100	pSymA	1278164	1279228	+	SinmeB_6363		Chemotaxis response regulator protein-glutamate methylesterase
112	Rm1021	NP_385745	112	NC_003047	Chromosome	1774338	1774677	+	SMc00947	glnB	nitrogen regulatory protein PII
112	AK83	Sinme_1541	112	Contig75	Chromosome	1541489	1541827	+	Sinme_1541		nitrogen regulatory protein P-II
112	BL225C	SinmeB_1383	112	Contig101	Chromosome	1439616	1439954	+	SinmeB_1383		nitrogen regulatory protein P-II
1120	Rm1021	NP_436126	276	NC_003037	pSymA	899768	900599	-	SMa1614		TRm1b transposase
1121	Rm1021	NP_385869	412	NC_003047	Chromosome	1907396	1908635	-	SMc00504		putative transcription regulator protein
1121	AK83	Sinme_1667	412	Contig75	Chromosome	1673193	1674431	-	Sinme_1667		LysR substrate-binding
1121	BL225C	SinmeB_1512	412	Contig101	Chromosome	1572648	1573886	-	SinmeB_1512		LysR substrate-binding
1122	Rm1021	NP_436195	203	NC_003037	pSymA	973913	974525	-	SMa1726		Transcriptional regulator, TetR family
1122	AK83	Sinme_6147	203	Contig73	pSymA	865656	866267	-	Sinme_6147		transcriptional repressor BetI
1122	BL225C	SinmeB_6650	203	Contig100	pSymA	1551208	1551819	-	SinmeB_6650		transcriptional repressor BetI
1123	Rm1021	NP_385183	137	NC_003047	Chromosome	1173181	1173595	-	SMc02647		putative transcription regulator protein
1123	AK83	Sinme_0871	137	Contig75	Chromosome	873054	873467	-	Sinme_0871		protein of unknown function UPF0074
1123	BL225C	SinmeB_0699	137	Contig101	Chromosome	737700	738113	-	SinmeB_0699		protein of unknown function UPF0074
1124	Rm1021	NP_386801	1017	NC_003047	Chromosome	2898333	2901387	+	SMc00677		hypothetical protein
1124	AK83	Sinme_2750	1017	Contig75	Chromosome	2757265	2760318	+	Sinme_2750		Alanine--glyoxylate transaminase
1124	BL225C	SinmeB_2526	1017	Contig101	Chromosome	2609029	2612082	+	SinmeB_2526		Alanine--glyoxylate transaminase
1125	Rm1021	NP_386321	257	NC_003047	Chromosome	2392136	2392910	-	SMc01600		hypothetical protein
1125	AK83	Sinme_2195	257	Contig75	Chromosome	2204684	2205457	-	Sinme_2195		N-formylglutamate amidohydrolase
1125	BL225C	SinmeB_2039	257	Contig101	Chromosome	2105718	2106491	-	SinmeB_2039		N-formylglutamate amidohydrolase
1126	Rm1021	NP_437257	255	NC_003078	pSymB	776642	777410	+	SMb21138		putative amino acid uptake ABC transporter ATP-binding protein
1126	AK83	Sinme_4983	255	Contig74	pSymB	1388675	1389442	-	Sinme_4983		Fe(3+)-transporting ATPase
1126	BL225C	SinmeB_3942	255	Contig99	pSymB	540927	541694	-	SinmeB_3942		Fe(3+)-transporting ATPase
1127	Rm1021	NP_436768	264	NC_003078	pSymB	242402	243197	-	SMb20238		hypothetical protein
1127	AK83	Sinme_3935	264	Contig74	pSymB	253474	254268	+	Sinme_3935		Methyltransferase type 11
1127	BL225C	SinmeB_4432	264	Contig99	pSymB	1053959	1054753	+	SinmeB_4432		Methyltransferase type 11
1128	Rm1021	NP_436157	388	NC_003037	pSymA	931022	932189	-	SMa1664		HlyD-family protein
1128	AK83	Sinme_6100	388	Contig73	pSymA	816838	818004	-	Sinme_6100		efflux transporter, RND family, MFP subunit
1128	BL225C	SinmeB_6608	388	Contig100	pSymA	1508173	1509339	-	SinmeB_6608		efflux transporter, RND family, MFP subunit
1129	Rm1021	NP_387154	468	NC_003047	Chromosome	3308113	3309520	-	SMc02487	lpdA2	dihydrolipoamide dehydrogenase
1129	AK83	Sinme_3101	468	Contig75	Chromosome	3164199	3165605	-	Sinme_3101		dihydrolipoamide dehydrogenase
1129	BL225C	SinmeB_2875	468	Contig101	Chromosome	3013426	3014832	-	SinmeB_2875		dihydrolipoamide dehydrogenase
113	Rm1021	NP_387029	210	NC_003047	Chromosome	3155981	3156614	-	SMc03192	cobH	precorrin-8X methylmutase
113	AK83	Sinme_2977	210	Contig75	Chromosome	3012948	3013580	-	Sinme_2977		Precorrin-8X methylmutase
113	BL225C	SinmeB_2752	210	Contig101	Chromosome	2863655	2864287	-	SinmeB_2752		Precorrin-8X methylmutase
1130	Rm1021	NP_385223	313	NC_003047	Chromosome	1214958	1215900	+	SMc02545		hypothetical protein
1130	AK83	Sinme_0913	313	Contig75	Chromosome	914850	915791	+	Sinme_0913		RarD protein, DMT superfamily transporter
1130	BL225C	SinmeB_0741	313	Contig101	Chromosome	779478	780419	+	SinmeB_0741		RarD protein, DMT superfamily transporter
1131	Rm1021	NP_437079	73	NC_003078	pSymB	584681	584903	-	SMb20560		hypothetical protein
1131	AK83	Sinme_5212	73	Contig74	pSymB	1614662	1614883	+	Sinme_5212		Heavy metal transport/detoxification protein
1131	BL225C	SinmeB_4125	73	Contig99	pSymB	731502	731723	+	SinmeB_4125		Heavy metal transport/detoxification protein
1132	Rm1021	NP_436576	220	NC_003078	pSymB	43774	44437	-	SMb20033		transcriptional regulator
1132	AK83	Sinme_4137	220	Contig74	pSymB	454855	455517	+	Sinme_4137		regulatory protein TetR
1132	BL225C	SinmeB_4633	220	Contig99	pSymB	1256841	1257503	+	SinmeB_4633		regulatory protein TetR
1133	Rm1021	NP_436110	465	NC_003037	pSymA	880619	882017	+	SMa1587	eglC	EglC endo-1,3-1,4-BETA-glycanase
1133	AK83	Sinme_6059	465	Contig73	pSymA	772461	773858	+	Sinme_6059		glycoside hydrolase family 16
1133	BL225C	SinmeB_6378	465	Contig100	pSymA	1294594	1295991	+	SinmeB_6378		glycoside hydrolase family 16
1134	Rm1021	NP_436144	239	NC_003037	pSymA	915767	916487	+	SMa1644		ABC transporter permease
1134	AK83	Sinme_6088	239	Contig73	pSymA	801596	802315	+	Sinme_6088		high-affinity nickel-transporter
1134	BL225C	SinmeB_6406	239	Contig100	pSymA	1322240	1322959	+	SinmeB_6406		high-affinity nickel-transporter
1135	Rm1021	NP_386911	151	NC_003047	Chromosome	3019000	3019456	+	SMc04021		hypothetical protein
1135	AK83	Sinme_2860	151	Contig75	Chromosome	2876465	2876920	+	Sinme_2860		protein of unknown function DUF107
1135	BL225C	SinmeB_2636	151	Contig101	Chromosome	2728348	2728803	+	SinmeB_2636		protein of unknown function DUF107
1136	Rm1021	NP_385335	414	NC_003047	Chromosome	1335434	1336679	-	SMc01790		putative glycosyltransferase protein
1136	AK83	Sinme_1027	414	Contig75	Chromosome	1035392	1036636	-	Sinme_1027		glycosyl transferase group 1
1136	BL225C	SinmeB_0857	414	Contig101	Chromosome	899954	901198	-	SinmeB_0857		glycosyl transferase group 1
1137	Rm1021	NP_436731	486	NC_003078	pSymB	205766	207227	-	SMb20198	rbcL	ribulose bisophosphate carboxylase
1137	AK83	Sinme_3974	486	Contig74	pSymB	289446	290906	+	Sinme_3974		Ribulose bisphosphate carboxylase large chain
1137	BL225C	SinmeB_4471	486	Contig99	pSymB	1089927	1091387	+	SinmeB_4471		Ribulose bisphosphate carboxylase large chain
1138	Rm1021	NP_385414	111	NC_003047	Chromosome	1426982	1427318	+	SMc01356		hypothetical protein
1138	AK83	Sinme_1103	111	Contig75	Chromosome	1125367	1125702	+	Sinme_1103		hypothetical protein
1138	BL225C	SinmeB_0934	111	Contig101	Chromosome	989734	990069	+	SinmeB_0934		hypothetical protein
1139	Rm1021	NP_386677	479	NC_003047	Chromosome	2765689	2767129	-	SMc02343		putative transport transmembrane protein
1139	AK83	Sinme_2622	479	Contig75	Chromosome	2621831	2623270	-	Sinme_2622		major facilitator superfamily MFS_1
1139	BL225C	SinmeB_2401	479	Contig101	Chromosome	2476460	2477899	-	SinmeB_2401		major facilitator superfamily MFS_1
114	Rm1021	NP_384141	1059	NC_003047	Chromosome	38054	41234	-	SMc02759		hypothetical protein
114	AK83	Sinme_3366	1059	Contig75	Chromosome	3462100	3465279	-	Sinme_3366		double-strand break repair protein AddB
114	BL225C	SinmeB_3141	1059	Contig101	Chromosome	3312577	3315756	-	SinmeB_3141		double-strand break repair protein AddB
1140	Rm1021	NP_435733	272	NC_003037	pSymA	495195	496014	+	SMa0888		hypothetical protein
1140	AK83	Sinme_5787	312	Contig73	pSymA	494206	495144	+	Sinme_5787		hypothetical protein
1140	BL225C	SinmeB_6076	272	Contig100	pSymA	988726	989544	+	SinmeB_6076		hypothetical protein
1141	Rm1021	NP_435659	287	NC_003037	pSymA	416716	417580	+	SMa0769	fixP2	FixP2 Diheme c-type cytochrome
1141	AK83	Sinme_6387	287	Contig73	pSymA	1112069	1112932	-	Sinme_6387		cytochrome c oxidase, cbb3-type, subunit III
1141	BL225C	SinmeB_5991	287	Contig100	pSymA	904357	905220	+	SinmeB_5991		cytochrome c oxidase, cbb3-type, subunit III
1142	Rm1021	NP_387010	498	NC_003047	Chromosome	3134550	3136047	+	SMc03173	lysS	lysyl-tRNA synthetase
1142	AK83	Sinme_2958	498	Contig75	Chromosome	2991516	2993012	+	Sinme_2958		Lysyl-tRNA synthetase
1142	BL225C	SinmeB_2733	498	Contig101	Chromosome	2842223	2843719	+	SinmeB_2733		Lysyl-tRNA synthetase
1143	Rm1021	NP_437895	83	NC_003078	pSymB	1448326	1448578	-	SMb20647		hypothetical protein
1143	AK83	Sinme_4381	83	Contig74	pSymB	727627	727878	+	Sinme_4381		hypothetical protein
1143	BL225C	SinmeB_4874	83	Contig99	pSymB	1529271	1529522	+	SinmeB_4874		hypothetical protein
1144	Rm1021	NP_384176	408	NC_003047	Chromosome	79803	81030	-	SMc02589		putative ABC transporter solute-binding protein
1144	AK83	Sinme_3401	408	Contig75	Chromosome	3503842	3505068	-	Sinme_3401		extracellular solute-binding protein family 1
1144	BL225C	SinmeB_3176	408	Contig101	Chromosome	3354321	3355547	-	SinmeB_3176		extracellular solute-binding protein family 1
1145	Rm1021	NP_385552	460	NC_003047	Chromosome	1557010	1558393	+	SMc01031	pdhAb	pyruvate dehydrogenase subunit beta
1145	AK83	Sinme_1247	460	Contig75	Chromosome	1259677	1261059	+	Sinme_1247		Transketolase central region
1145	BL225C	SinmeB_1076	460	Contig101	Chromosome	1121644	1123026	+	SinmeB_1076		Transketolase central region
1146	Rm1021	NP_384411	157	NC_003047	Chromosome	338536	339010	-	SMc00385		hypothetical protein
1146	AK83	Sinme_3634	157	Contig75	Chromosome	3758604	3759077	-	Sinme_3634		ybaK/ebsC protein
1146	BL225C	SinmeB_3411	157	Contig101	Chromosome	3611277	3611750	-	SinmeB_3411		ybaK/ebsC protein
1147	Rm1021	NP_387271	460	NC_003047	Chromosome	3446583	3447966	+	SMc03782		putative signal peptide protein
1147	AK83	Sinme_3161	469	Contig75	Chromosome	3221368	3222777	+	Sinme_3161		Peptidase M23
1147	BL225C	SinmeB_2935	469	Contig101	Chromosome	3070609	3072018	+	SinmeB_2935		Peptidase M23
1148	Rm1021	NP_384480	214	NC_003047	Chromosome	405267	405912	-	SMc01146		putative deoxyribonucleotide triphosphate pyrophosphatase
1148	AK83	Sinme_0007	214	Contig75	Chromosome	6168	6812	-	Sinme_0007		Nucleoside-triphosphatase rdgB
1148	BL225C	SinmeB_0007	214	Contig101	Chromosome	6039	6683	-	SinmeB_0007		Nucleoside-triphosphatase rdgB
1149	Rm1021	NP_436172	213	NC_003037	pSymA	950845	951487	+	SMa1686		Two-component response regulator
1149	AK83	Sinme_6116	213	Contig73	pSymA	836664	837305	+	Sinme_6116		response regulator receiver
1149	BL225C	SinmeB_6624	213	Contig100	pSymA	1528000	1528641	+	SinmeB_6624		response regulator receiver
115	Rm1021	NP_435310	544	NC_003037	pSymA	66191	67826	-	SMa0124	groEL	chaperonin GroEL
115	AK83	Sinme_5436	544	Contig73	pSymA	158193	159827	+	Sinme_5436		60 kDa chaperonin
115	BL225C	SinmeB_5464	544	Contig100	pSymA	395222	396856	-	SinmeB_5464		60 kDa chaperonin
1150	Rm1021	NP_387353	269	NC_003047	Chromosome	3527920	3528730	+	SMc03864		putative amino acid-binding periplasmic (signal peptide) ABC transporter protein
1150	AK83	Sinme_3244	269	Contig75	Chromosome	3302733	3303542	+	Sinme_3244		ABC-type transporter, periplasmic subunit family 3
1150	BL225C	SinmeB_3019	269	Contig101	Chromosome	3153149	3153958	+	SinmeB_3019		ABC-type transporter, periplasmic subunit family 3
1151	Rm1021	NP_384596	265	NC_003047	Chromosome	539797	540595	+	SMc02156		hypothetical protein
1151	BL225C	SinmeB_0125	265	Contig101	Chromosome	140569	141366	+	SinmeB_0125		extracellular solute-binding protein family 1
1152	Rm1021	NP_435280	327	NC_003037	pSymA	37352	38336	+	SMa0070		ABC transporter permease
1152	AK83	Sinme_5469	369	Contig73	pSymA	187479	188588	-	Sinme_5469		ABC-type transporter, integral membrane subunit
1152	BL225C	SinmeB_5431	327	Contig100	pSymA	366382	367365	+	SinmeB_5431		ABC-type transporter, integral membrane subunit
1153	Rm1021	NP_384722	70	NC_003047	Chromosome	683261	683474	+	SMc02312		zinc-binding protein
1153	AK83	Sinme_0305	70	Contig75	Chromosome	319370	319582	+	Sinme_0305		UPF0243 zinc-binding protein yacG
1153	BL225C	SinmeB_0218	70	Contig101	Chromosome	244797	245009	+	SinmeB_0218		UPF0243 zinc-binding protein yacG
1154	Rm1021	NP_436024	321	NC_003037	pSymA	784389	785355	-	SMa1424		ABC transporter, permease
1154	AK83	Sinme_5971	321	Contig73	pSymA	676184	677149	-	Sinme_5971		ABC-type transporter, integral membrane subunit
1154	BL225C	SinmeB_6291	321	Contig100	pSymA	1198987	1199952	-	SinmeB_6291		ABC-type transporter, integral membrane subunit
1155	Rm1021	NP_385213	147	NC_003047	Chromosome	1206724	1207168	-	SMc02555		putative signal peptide protein
1155	AK83	Sinme_0903	147	Contig75	Chromosome	906598	907041	-	Sinme_0903		Conserved hypothetical protein CHP02301
1155	BL225C	SinmeB_0731	147	Contig101	Chromosome	771244	771687	-	SinmeB_0731		Conserved hypothetical protein CHP02301
1156	Rm1021	NP_436582	474	NC_003078	pSymB	49145	50570	-	SMb20039		putative transcriptional regulator protein
1156	AK83	Sinme_4131	474	Contig74	pSymB	448453	449877	+	Sinme_4131		aminotransferase class I and II
1156	BL225C	SinmeB_4626	474	Contig99	pSymB	1250453	1251877	+	SinmeB_4626		aminotransferase class I and II
1157	Rm1021	NP_384846	82	NC_003047	Chromosome	816101	816350	-	SMc00795		hypothetical protein
1157	AK83	Sinme_0444	82	Contig75	Chromosome	462757	463005	-	Sinme_0444		17 kDa surface antigen
1157	BL225C	SinmeB_0349	82	Contig101	Chromosome	378960	379208	-	SinmeB_0349		17 kDa surface antigen
1158	Rm1021	NP_436517	215	NC_003037	pSymA	1323060	1323708	+	SMa2349		putative xanthine dehydrogenase iron-sulfur-binding subunit
1158	AK83	Sinme_5534	211	Contig73	pSymA	256659	257294	-	Sinme_5534		Aldehyde dehydrogenase (FAD-independent)
1158	BL225C	SinmeB_5359	211	Contig100	pSymA	287990	288625	+	SinmeB_5359		Aldehyde dehydrogenase (FAD-independent)
1159	Rm1021	NP_386807	285	NC_003047	Chromosome	2909010	2909868	+	SMc00671	hisW	histidine transport system permease ABC transporter protein
1159	AK83	Sinme_2756	285	Contig75	Chromosome	2767943	2768800	+	Sinme_2756		ABC-type transporter, integral membrane subunit
1159	BL225C	SinmeB_2532	285	Contig101	Chromosome	2619707	2620564	+	SinmeB_2532		ABC-type transporter, integral membrane subunit
116	Rm1021	NP_438017	254	NC_003078	pSymB	1577825	1578590	-	SMb20785		putative branched-chain amino acid uptake ABC transporter ATP-binding protein
116	AK83	Sinme_4265	254	Contig74	pSymB	602584	603348	+	Sinme_4265		Monosaccharide-transporting ATPase
116	BL225C	SinmeB_4758	254	Contig99	pSymB	1403791	1404555	+	SinmeB_4758		Monosaccharide-transporting ATPase
1160	Rm1021	NP_435321	180	NC_003037	pSymA	78964	79507	+	SMa0143	rpoE6	RNA polymerase ECF sigma factor
1160	AK83	Sinme_5424	180	Contig73	pSymA	146512	147054	-	Sinme_5424		RNA polymerase sigma factor, sigma-70 family
1160	BL225C	SinmeB_5476	180	Contig100	pSymA	407995	408537	+	SinmeB_5476		RNA polymerase sigma factor, sigma-70 family
1161	Rm1021	NP_385905	361	NC_003047	Chromosome	1948177	1949263	-	SMc00760	recA	recombinase A
1161	AK83	Sinme_1704	361	Contig75	Chromosome	1713959	1715044	-	Sinme_1704		Protein recA
1161	BL225C	SinmeB_1549	361	Contig101	Chromosome	1613432	1614517	-	SinmeB_1549		Protein recA
1162	Rm1021	NP_386655	256	NC_003047	Chromosome	2743511	2744282	+	SMc02037		putative oxidoreductase protein
1162	BL225C	SinmeB_2380	264	Contig101	Chromosome	2454240	2455034	+	SinmeB_2380		3-oxoacyl-[acyl-carrier-protein] reductase
1163	Rm1021	NP_384978	341	NC_003047	Chromosome	957419	958445	-	SMc00980		hypothetical protein
1163	AK83	Sinme_0579	353	Contig75	Chromosome	604040	605101	-	Sinme_0579		glycoside hydrolase family 25
1163	BL225C	SinmeB_0484	353	Contig101	Chromosome	520280	521341	-	SinmeB_0484		glycoside hydrolase family 25
1164	Rm1021	NP_436169	337	NC_003037	pSymA	945869	946883	-	SMa1682		nonspecific acid phosphatase precursor
1164	AK83	Sinme_6113	337	Contig73	pSymA	831684	832697	-	Sinme_6113		Haloacid dehalogenase domain protein hydrolase
1164	BL225C	SinmeB_6621	337	Contig100	pSymA	1523020	1524033	-	SinmeB_6621		Haloacid dehalogenase domain protein hydrolase
1165	Rm1021	NP_384186	98	NC_003047	Chromosome	96048	96345	+	SMc02602		hypothetical protein
1165	AK83	Sinme_3411	98	Contig75	Chromosome	3520075	3520371	+	Sinme_3411		hypothetical protein
1165	BL225C	SinmeB_3186	98	Contig101	Chromosome	3370513	3370809	+	SinmeB_3186		hypothetical protein
1166	Rm1021	NP_438006	181	NC_003078	pSymB	1566608	1567154	-	SMb20774		hypothetical protein
1166	AK83	Sinme_4269	181	Contig74	pSymB	609863	610408	+	Sinme_4269		hypothetical protein
1166	BL225C	SinmeB_4762	181	Contig99	pSymB	1411085	1411630	+	SinmeB_4762		hypothetical protein
1167	Rm1021	NP_384457	266	NC_003047	Chromosome	379919	380720	-	SMc00432	iolB	putative myo-inositol catabolism protein
1167	AK83	Sinme_3681	266	Contig75	Chromosome	3801164	3801964	-	Sinme_3681		myo-inositol catabolism IolB domain-containing protein
1167	BL225C	SinmeB_3457	266	Contig101	Chromosome	3652673	3653473	-	SinmeB_3457		myo-inositol catabolism IolB domain-containing protein
1168	Rm1021	NP_436051	511	NC_003037	pSymA	812254	813790	-	SMa1478		putative methyltransferase
1168	AK83	Sinme_5999	511	Contig73	pSymA	704064	705599	-	Sinme_5999		trimethylamine methyltransferase
1168	BL225C	SinmeB_6319	511	Contig100	pSymA	1226841	1228376	-	SinmeB_6319		trimethylamine methyltransferase
1169	Rm1021	NP_436927	57	NC_003078	pSymB	414653	414827	-	SMb20401		hypothetical protein
1169	AK83	Sinme_3777	57	Contig74	pSymB	85436	85609	+	Sinme_3777		hypothetical protein
1169	BL225C	SinmeB_4273	57	Contig99	pSymB	883356	883529	+	SinmeB_4273		hypothetical protein
117	BL225C	SinmeB_1958	387	Contig101	Chromosome	2007978	2009141	+	SinmeB_1958		transposase IS4 family protein
1170	Rm1021	NP_386865	313	NC_003047	Chromosome	2971177	2972119	+	SMc03975		putative transcription regulator protein
1170	AK83	Sinme_2815	313	Contig75	Chromosome	2829991	2830932	+	Sinme_2815		LysR substrate-binding
1170	BL225C	SinmeB_2591	313	Contig101	Chromosome	2681874	2682815	+	SinmeB_2591		LysR substrate-binding
1171	Rm1021	NP_437384	417	NC_003078	pSymB	924276	925530	-	SMb21178		putative membrane protein, methyltransferase
1171	AK83	Sinme_4860	416	Contig74	pSymB	1241605	1242855	+	Sinme_4860		trimethylamine methyltransferase
1171	BL225C	SinmeB_3819	417	Contig99	pSymB	394123	395376	+	SinmeB_3819		trimethylamine methyltransferase
1172	Rm1021	NP_385293	736	NC_003047	Chromosome	1290114	1292325	+	SMc00618	ppk	polyphosphate kinase
1172	AK83	Sinme_0983	736	Contig75	Chromosome	990112	992322	+	Sinme_0983		Polyphosphate kinase
1172	BL225C	SinmeB_0812	736	Contig101	Chromosome	854631	856841	+	SinmeB_0812		Polyphosphate kinase
1173	Rm1021	NP_384775	394	NC_003047	Chromosome	731284	732469	+	SMc03037	flaA	flagellin A protein
1173	Rm1021	NP_384776	394	NC_003047	Chromosome	732811	733996	+	SMc03038	flaB	flagellin B protein
1173	AK83	Sinme_0363	395	Contig75	Chromosome	368548	369735	+	Sinme_0363		flagellin domain protein
1173	AK83	Sinme_0364	395	Contig75	Chromosome	370079	371266	+	Sinme_0364		flagellin domain protein
1173	BL225C	SinmeB_0276	394	Contig101	Chromosome	294143	295327	+	SinmeB_0276		flagellin domain protein
1173	BL225C	SinmeB_0277	394	Contig101	Chromosome	295670	296854	+	SinmeB_0277		flagellin domain protein
1174	Rm1021	NP_384597	402	NC_003047	Chromosome	540914	542123	+	SMc02187		putative integrase DNA protein
1174	AK83	Sinme_0129	403	Contig75	Chromosome	144152	145363	+	Sinme_0129		integrase family protein
1175	Rm1021	NP_436064	288	NC_003037	pSymA	829299	830166	-	SMa1503		hypothetical protein
1175	AK83	Sinme_6013	288	Contig73	pSymA	721109	721975	-	Sinme_6013		hypothetical protein
1175	BL225C	SinmeB_6332	288	Contig100	pSymA	1243234	1244100	-	SinmeB_6332		hypothetical protein
1176	Rm1021	NP_436298	592	NC_003037	pSymA	1089429	1091208	-	SMa1916		Permease
1176	AK83	Sinme_6280	592	Contig73	pSymA	1000245	1002023	-	Sinme_6280		Citrate transporter
1176	BL225C	SinmeB_5117	592	Contig100	pSymA	64997	66775	-	SinmeB_5117		Citrate transporter
1177	Rm1021	NP_385058	599	NC_003047	Chromosome	1045734	1047534	+	SMc00033		hypothetical protein
1177	AK83	Sinme_0662	599	Contig75	Chromosome	693786	695585	+	Sinme_0662		EAL domain protein
1177	BL225C	SinmeB_0566	599	Contig101	Chromosome	608578	610377	+	SinmeB_0566		EAL domain protein
1178	Rm1021	NP_385844	383	NC_003047	Chromosome	1882475	1883627	-	SMc00527	anmK	anhydro-N-acetylmuramic acid kinase
1178	AK83	Sinme_1643	383	Contig75	Chromosome	1648271	1649422	-	Sinme_1643		Anhydro-N-acetylmuramic acid kinase
1178	BL225C	SinmeB_1488	383	Contig101	Chromosome	1547726	1548877	-	SinmeB_1488		Anhydro-N-acetylmuramic acid kinase
1179	Rm1021	NP_436613	285	NC_003078	pSymB	82330	83188	-	SMb20073		putative oxidoreductase protein
1179	AK83	Sinme_4095	285	Contig74	pSymB	413508	414365	+	Sinme_4095		3-oxoacyl-[acyl-carrier-protein] reductase
1179	BL225C	SinmeB_4592	285	Contig99	pSymB	1214201	1215058	+	SinmeB_4592		3-oxoacyl-[acyl-carrier-protein] reductase
118	Rm1021	NP_438084	287	NC_003078	pSymB	1651958	1652822	-	SMb20632		putative sugar uptake ABC transporter permease protein
118	AK83	Sinme_4199	287	Contig74	pSymB	528655	529518	+	Sinme_4199		ABC-type transporter, integral membrane subunit
118	BL225C	SinmeB_4695	287	Contig99	pSymB	1330545	1331408	+	SinmeB_4695		ABC-type transporter, integral membrane subunit
1180	Rm1021	NP_385535	236	NC_003047	Chromosome	1539173	1539884	-	SMc01014		hypothetical protein
1180	AK83	Sinme_1229	236	Contig75	Chromosome	1240674	1241384	-	Sinme_1229		HpcH/HpaI aldolase
1180	BL225C	SinmeB_1059	236	Contig101	Chromosome	1103807	1104517	-	SinmeB_1059		HpcH/HpaI aldolase
1181	Rm1021	NP_437602	119	NC_003078	pSymB	1164591	1164951	-	SMb20939	exsC	putative 6-pyruvoyl tetrahydropterin synthase protein
1181	AK83	Sinme_4651	118	Contig74	pSymB	999629	999985	+	Sinme_4651		queuosine biosynthesis protein QueD
1181	BL225C	SinmeB_3607	118	Contig99	pSymB	150920	151276	+	SinmeB_3607		queuosine biosynthesis protein QueD
1182	Rm1021	NP_385782	101	NC_003047	Chromosome	1819745	1820051	+	SMc00249		hypothetical protein
1182	AK83	Sinme_1581	101	Contig75	Chromosome	1586896	1587201	+	Sinme_1581		hypothetical protein
1182	BL225C	SinmeB_1424	101	Contig101	Chromosome	1485023	1485328	+	SinmeB_1424		hypothetical protein
1183	Rm1021	NP_387148	198	NC_003047	Chromosome	3301633	3302230	+	SMc02493		hypothetical protein
1183	AK83	Sinme_3095	296	Contig75	Chromosome	3157425	3158315	+	Sinme_3095		hypothetical protein
1183	BL225C	SinmeB_2869	296	Contig101	Chromosome	3006652	3007542	+	SinmeB_2869		hypothetical protein
1184	Rm1021	NP_437355	294	NC_003078	pSymB	893786	894671	+	SMb21149		putative sugar uptake ABC transporter permease protein
1184	AK83	Sinme_4889	294	Contig74	pSymB	1272744	1273628	-	Sinme_4889		ABC-type transporter, integral membrane subunit
1184	BL225C	SinmeB_3848	294	Contig99	pSymB	424982	425866	-	SinmeB_3848		ABC-type transporter, integral membrane subunit
1185	Rm1021	NP_437412	582	NC_003078	pSymB	958219	959968	-	SMb21206		ABC transporter ATP-binding protein
1185	AK83	Sinme_4834	582	Contig74	pSymB	1207175	1208923	+	Sinme_4834		Monosaccharide-transporting ATPase
1185	BL225C	SinmeB_3793	582	Contig99	pSymB	359672	361420	+	SinmeB_3793		Monosaccharide-transporting ATPase
1186	Rm1021	NP_386209	205	NC_003047	Chromosome	2267623	2268241	+	SMc01420		hypothetical protein
1186	AK83	Sinme_2081	269	Contig75	Chromosome	2082654	2083463	+	Sinme_2081		putative transmembrane anti-sigma factor
1186	BL225C	SinmeB_1925	269	Contig101	Chromosome	1982382	1983191	+	SinmeB_1925		putative transmembrane anti-sigma factor
1187	Rm1021	NP_437779	141	NC_003078	pSymB	1341716	1342142	-	SMb21412		hypothetical protein
1187	AK83	Sinme_4485	141	Contig74	pSymB	826775	827200	+	Sinme_4485		protein of unknown function DUF488
1187	BL225C	SinmeB_4985	141	Contig99	pSymB	1635944	1636369	+	SinmeB_4985		protein of unknown function DUF488
1188	Rm1021	NP_384564	1291	NC_003047	Chromosome	502435	506311	+	SMc01708		hypothetical protein
1188	AK83	Sinme_0095	1468	Contig75	Chromosome	105175	109581	+	Sinme_0095		YadA domain-containing protein
1188	BL225C	SinmeB_0091	929	Contig101	Chromosome	102718	105507	+	SinmeB_0091		Haemagluttinin domain protein
1189	Rm1021	NP_387127	574	NC_003047	Chromosome	3277196	3278921	+	SMc02514		putative periplasmic binding ABC transporter protein
1189	AK83	Sinme_3074	574	Contig75	Chromosome	3133282	3135006	+	Sinme_3074		extracellular solute-binding protein family 1
1189	BL225C	SinmeB_2848	574	Contig101	Chromosome	2982509	2984233	+	SinmeB_2848		extracellular solute-binding protein family 1
119	Rm1021	NP_437822	455	NC_003078	pSymB	1382139	1383507	-	SMb21455		hypothetical protein
119	AK83	Sinme_4448	425	Contig74	pSymB	792353	793630	+	Sinme_4448		protein of unknown function DUF763
119	BL225C	SinmeB_4942	425	Contig99	pSymB	1594589	1595866	+	SinmeB_4942		protein of unknown function DUF763
1190	Rm1021	NP_386791	132	NC_003047	Chromosome	2890260	2890659	-	SMc00687		hypothetical protein
1190	AK83	Sinme_2741	132	Contig75	Chromosome	2749192	2749590	-	Sinme_2741		PilT protein domain protein
1190	BL225C	SinmeB_2517	132	Contig101	Chromosome	2600956	2601354	-	SinmeB_2517		PilT protein domain protein
1191	Rm1021	NP_436703	389	NC_003078	pSymB	180810	181980	+	SMb20163		hypothetical protein
1191	AK83	Sinme_4003	389	Contig74	pSymB	314703	315872	-	Sinme_4003		domain of unknown function DUF1745
1191	BL225C	SinmeB_4500	389	Contig99	pSymB	1115215	1116384	-	SinmeB_4500		domain of unknown function DUF1745
1192	Rm1021	NP_385199	412	NC_003047	Chromosome	1192188	1193427	+	SMc02603		putative transport transmembrane protein
1192	AK83	Sinme_0887	432	Contig75	Chromosome	892002	893300	+	Sinme_0887		major facilitator superfamily MFS_1
1192	BL225C	SinmeB_0715	412	Contig101	Chromosome	756708	757946	+	SinmeB_0715		major facilitator superfamily MFS_1
1193	Rm1021	NP_386356	496	NC_003047	Chromosome	2430530	2432021	+	SMc01638		bifunctional 3-hydroxyacyl-CoA dehydrogenase/thioesterase
1193	AK83	Sinme_2230	496	Contig75	Chromosome	2243081	2244571	+	Sinme_2230		3-hydroxyacyl-CoA dehydrogenase
1193	BL225C	SinmeB_2074	496	Contig101	Chromosome	2144115	2145605	+	SinmeB_2074		3-hydroxyacyl-CoA dehydrogenase
1194	Rm1021	NP_436416	107	NC_003037	pSymA	1215300	1215624	+	SMa2151		putative DNA-binding protein
1194	AK83	Sinme_6798	107	Contig72	Plasmid1	174683	175006	+	Sinme_6798		helix-turn-helix domain protein
1194	BL225C	SinmeB_6466	107	Contig100	pSymA	1374013	1374336	+	SinmeB_6466		helix-turn-helix domain protein
1195	Rm1021	NP_387174	198	NC_003047	Chromosome	3330082	3330679	-	SMc02467	msrA2	peptide methionine sulfoxide reductase protein
1195	AK83	Sinme_3121	198	Contig75	Chromosome	3186168	3186764	-	Sinme_3121		Peptide methionine sulfoxide reductase msrA
1195	BL225C	SinmeB_2895	198	Contig101	Chromosome	3035395	3035991	-	SinmeB_2895		Peptide methionine sulfoxide reductase msrA
1196	Rm1021	NP_435408	222	NC_003037	pSymA	166691	167360	-	SMa0301		hypothetical protein
1196	AK83	Sinme_5280	222	Contig73	pSymA	4349	5017	+	Sinme_5280		hypothetical protein
1196	BL225C	SinmeB_6544	222	Contig100	pSymA	1445100	1445768	+	SinmeB_6544		hypothetical protein
1197	Rm1021	NP_436832	53	NC_003078	pSymB	310119	310281	-	SMb20302		hypothetical protein
1197	AK83	Sinme_3870	53	Contig74	pSymB	186406	186567	+	Sinme_3870		hypothetical protein
1197	BL225C	SinmeB_4367	53	Contig99	pSymB	986888	987049	+	SinmeB_4367		hypothetical protein
1198	Rm1021	NP_437678	778	NC_003078	pSymB	1246622	1248959	+	SMb20846	xdhB2	xanthine dehydrogenase protein
1198	AK83	Sinme_4580	777	Contig74	pSymB	914892	917225	-	Sinme_4580		xanthine dehydrogenase, molybdopterin binding subunit
1198	BL225C	SinmeB_3536	778	Contig99	pSymB	65700	68036	-	SinmeB_3536		xanthine dehydrogenase, molybdopterin binding subunit
1199	Rm1021	NP_384612	386	NC_003047	Chromosome	562963	564124	+	SMc02149		hypothetical protein
1199	AK83	Sinme_0151	386	Contig75	Chromosome	168657	169817	+	Sinme_0151		hypothetical protein
1199	BL225C	SinmeB_0127	386	Contig101	Chromosome	143072	144232	+	SinmeB_0127		hypothetical protein
12	BL225C	SinmeB_5594	170	Contig100	pSymA	517257	517769	+	SinmeB_5594		hypothetical protein
120	Rm1021	NP_386621	128	NC_003047	Chromosome	2705881	2706268	+	SMc01981		putative cytochrome C transmembrane protein
120	AK83	Sinme_2564	128	Contig75	Chromosome	2562323	2562709	+	Sinme_2564		cytochrome c class I
120	BL225C	SinmeB_2344	128	Contig101	Chromosome	2416635	2417021	+	SinmeB_2344		cytochrome c class I
1200	Rm1021	NP_385398	89	NC_003047	Chromosome	1409291	1409561	-	SMc01372		hypothetical protein
1200	AK83	Sinme_1088	89	Contig75	Chromosome	1107676	1107945	-	Sinme_1088		hypothetical protein
1200	BL225C	SinmeB_0919	89	Contig101	Chromosome	972043	972312	-	SinmeB_0919		hypothetical protein
1201	Rm1021	NP_384449	304	NC_003047	Chromosome	372882	373797	-	SMc00424		hypothetical protein
1201	AK83	Sinme_3673	304	Contig75	Chromosome	3794127	3795041	-	Sinme_3673		protein of unknown function DUF6 transmembrane
1201	BL225C	SinmeB_3449	304	Contig101	Chromosome	3645636	3646550	-	SinmeB_3449		protein of unknown function DUF6 transmembrane
1202	Rm1021	NP_435341	290	NC_003037	pSymA	99434	100307	+	SMa0180		epimerase
1202	AK83	Sinme_5401	290	Contig73	pSymA	123851	124723	-	Sinme_5401		phenazine biosynthesis protein PhzF family
1202	BL225C	SinmeB_5498	290	Contig100	pSymA	428441	429313	+	SinmeB_5498		phenazine biosynthesis protein PhzF family
1203	Rm1021	NP_437656	487	NC_003078	pSymB	1225247	1226711	-	SMb20991		hypothetical protein
1203	AK83	Sinme_4601	487	Contig74	pSymB	938331	939794	+	Sinme_4601		FAD-dependent pyridine nucleotide-disulphide oxidoreductase
1203	BL225C	SinmeB_3558	487	Contig99	pSymB	89149	90612	+	SinmeB_3558		FAD-dependent pyridine nucleotide-disulphide oxidoreductase
1204	Rm1021	NP_437301	339	NC_003078	pSymB	828466	829486	+	SMb21257		adenylate cyclase
1204	AK83	Sinme_4942	449	Contig74	pSymB	1337570	1338919	-	Sinme_4942		adenylyl cyclase class-3/4/guanylyl cyclase
1204	BL225C	SinmeB_3901	449	Contig99	pSymB	489837	491186	-	SinmeB_3901		adenylyl cyclase class-3/4/guanylyl cyclase
1205	Rm1021	NP_384235	265	NC_003047	Chromosome	151906	152704	+	SMc04123	deoD	purine nucleoside phosphorylase
1205	AK83	Sinme_3460	265	Contig75	Chromosome	3575932	3576729	+	Sinme_3460		purine nucleotide phosphorylase
1205	BL225C	SinmeB_3237	265	Contig101	Chromosome	3428603	3429400	+	SinmeB_3237		purine nucleotide phosphorylase
1206	Rm1021	NP_384407	290	NC_003047	Chromosome	334587	335460	+	SMc00381		hypothetical protein
1206	AK83	Sinme_3630	290	Contig75	Chromosome	3754655	3755527	+	Sinme_3630		protein of unknown function DUF6 transmembrane
1206	BL225C	SinmeB_3407	290	Contig101	Chromosome	3607328	3608200	+	SinmeB_3407		protein of unknown function DUF6 transmembrane
1207	Rm1021	NP_385998	96	NC_003047	Chromosome	2048089	2048380	-	SMc04222		hypothetical protein
1207	AK83	Sinme_1797	96	Contig75	Chromosome	1813953	1814243	-	Sinme_1797		protein of unknown function DUF1778
1207	BL225C	SinmeB_1642	96	Contig101	Chromosome	1713346	1713636	-	SinmeB_1642		protein of unknown function DUF1778
1208	Rm1021	NP_385404	151	NC_003047	Chromosome	1414132	1414588	-	SMc01366		hypothetical protein
1208	AK83	Sinme_1094	151	Contig75	Chromosome	1112517	1112972	-	Sinme_1094		protein of unknown function DUF983
1208	BL225C	SinmeB_0925	151	Contig101	Chromosome	976884	977339	-	SinmeB_0925		protein of unknown function DUF983
1209	Rm1021	NP_435803	276	NC_003037	pSymA	568080	568911	-	SMa1029		TRm1b transposase
121	Rm1021	NP_385394	228	NC_003047	Chromosome	1401491	1402178	+	SMc01376		ABC transporter ATP-binding protein
121	AK83	Sinme_1084	228	Contig75	Chromosome	1099890	1100576	+	Sinme_1084		Phosphonate-transporting ATPase
121	BL225C	SinmeB_0915	228	Contig101	Chromosome	964243	964929	+	SinmeB_0915		Phosphonate-transporting ATPase
1210	Rm1021	NP_385098	791	NC_003047	Chromosome	1085033	1087409	+	SMc00051	phaA2	putative monovalent cation/H+ antiporter subunit A
1210	AK83	Sinme_0701	791	Contig75	Chromosome	733085	735460	+	Sinme_0701		NADH dehydrogenase (quinone)
1210	BL225C	SinmeB_0605	791	Contig101	Chromosome	647877	650252	+	SinmeB_0605		NADH dehydrogenase (quinone)
1211	Rm1021	NP_438091	438	NC_003078	pSymB	1660251	1661568	-	SMb21632		putative 3-hydroxyacyl-CoA dehydrogenase protein
1211	AK83	Sinme_4193	438	Contig74	pSymB	521084	522400	+	Sinme_4193		3-hydroxybutyryl-CoA epimerase
1211	BL225C	SinmeB_4689	438	Contig99	pSymB	1322975	1324291	+	SinmeB_4689		3-hydroxybutyryl-CoA epimerase
1212	Rm1021	NP_437910	327	NC_003078	pSymB	1464300	1465284	-	SMb20663		hypothetical protein
1212	AK83	Sinme_4365	327	Contig74	pSymB	710917	711900	+	Sinme_4365		NAD-dependent epimerase/dehydratase
1212	BL225C	SinmeB_4857	327	Contig99	pSymB	1512561	1513544	+	SinmeB_4857		NAD-dependent epimerase/dehydratase
1213	Rm1021	NP_384455	327	NC_003047	Chromosome	378450	379434	+	SMc00430		putative oxidoreductase protein
1213	AK83	Sinme_3679	327	Contig75	Chromosome	3799695	3800678	+	Sinme_3679		NAD-dependent epimerase/dehydratase
1213	BL225C	SinmeB_3455	327	Contig101	Chromosome	3651204	3652187	+	SinmeB_3455		NAD-dependent epimerase/dehydratase
1214	Rm1021	NP_387109	159	NC_003047	Chromosome	3258161	3258641	+	SMc03090	cheW3	putative chemotaxis protein
1214	AK83	Sinme_3057	159	Contig75	Chromosome	3115302	3115781	+	Sinme_3057		CheW domain protein
1214	BL225C	SinmeB_2831	159	Contig101	Chromosome	2964529	2965008	+	SinmeB_2831		CheW domain protein
1215	Rm1021	NP_384924	448	NC_003047	Chromosome	896980	898327	+	SMc00887		hypothetical protein
1215	AK83	Sinme_0525	448	Contig75	Chromosome	543596	544942	+	Sinme_0525		diguanylate cyclase
1215	BL225C	SinmeB_0430	448	Contig101	Chromosome	459838	461184	+	SinmeB_0430		diguanylate cyclase
1216	Rm1021	NP_386664	286	NC_003047	Chromosome	2750131	2750992	+	SMc02332		hypothetical protein
1216	AK83	Sinme_2609	286	Contig75	Chromosome	2606258	2607118	+	Sinme_2609		beta-lactamase domain protein
1216	BL225C	SinmeB_2388	286	Contig101	Chromosome	2460885	2461745	+	SinmeB_2388		beta-lactamase domain protein
1217	BL225C	SinmeB_5707	273	Contig100	pSymA	630265	631086	-	SinmeB_5707		Tropinesterase
1218	Rm1021	NP_435712	402	NC_003037	pSymA	469912	471121	+	SMa0853	nodE	NodE beta ketoacyl ACP synthase
1218	AK83	Sinme_6334	402	Contig73	pSymA	1055688	1056896	-	Sinme_6334		Beta-ketoacyl-acyl-carrier-protein synthase II
1218	BL225C	SinmeB_6050	402	Contig100	pSymA	961079	962287	+	SinmeB_6050		Beta-ketoacyl-acyl-carrier-protein synthase II
1219	Rm1021	NP_385362	425	NC_003047	Chromosome	1362999	1364277	+	SMc01904	clpX	ATP-dependent protease ATP-binding subunit ClpX
1219	AK83	Sinme_1053	425	Contig75	Chromosome	1061940	1063217	+	Sinme_1053		ATP-dependent Clp protease ATP-binding subunit clpX
1219	BL225C	SinmeB_0883	425	Contig101	Chromosome	926018	927295	+	SinmeB_0883		ATP-dependent Clp protease ATP-binding subunit clpX
122	Rm1021	NP_385230	496	NC_003047	Chromosome	1223662	1225153	-	SMc00554	purF	amidophosphoribosyltransferase
122	AK83	Sinme_0920	496	Contig75	Chromosome	923554	925044	-	Sinme_0920		amidophosphoribosyltransferase
122	BL225C	SinmeB_0748	496	Contig101	Chromosome	788182	789672	-	SinmeB_0748		amidophosphoribosyltransferase
1220	Rm1021	NP_384501	916	NC_003047	Chromosome	426754	429505	+	SMc01125	mutS	DNA mismatch repair protein MutS
1220	AK83	Sinme_0028	916	Contig75	Chromosome	27655	30405	+	Sinme_0028		DNA mismatch repair protein mutS
1220	BL225C	SinmeB_0028	916	Contig101	Chromosome	27526	30276	+	SinmeB_0028		DNA mismatch repair protein mutS
1221	Rm1021	NP_435984	402	NC_003037	pSymA	738838	740047	-	SMa1351		enolase
1221	AK83	Sinme_5927	389	Contig73	pSymA	629253	630422	-	Sinme_5927		Galactonate dehydratase
1221	BL225C	SinmeB_6246	389	Contig100	pSymA	1152035	1153204	-	SinmeB_6246		Galactonate dehydratase
1222	Rm1021	NP_438001	512	NC_003078	pSymB	1561372	1562911	-	SMb20769		hypothetical protein
1222	AK83	Sinme_4274	512	Contig74	pSymB	614117	615655	+	Sinme_4274		protein of unknown function DUF112 transmembrane
1222	BL225C	SinmeB_4767	512	Contig99	pSymB	1415328	1416866	+	SinmeB_4767		protein of unknown function DUF112 transmembrane
1223	Rm1021	NP_386261	291	NC_003047	Chromosome	2319256	2320132	+	SMc01472	prmA	ribosomal protein L11 methyltransferase
1223	AK83	Sinme_2133	291	Contig75	Chromosome	2131802	2132677	+	Sinme_2133		Ribosomal protein L11 methyltransferase
1223	BL225C	SinmeB_1977	291	Contig101	Chromosome	2032836	2033711	+	SinmeB_1977		Ribosomal protein L11 methyltransferase
1224	Rm1021	NP_384981	593	NC_003047	Chromosome	960793	962575	+	SMc00977		putative acyl-CoA dehydrogenase protein
1224	AK83	Sinme_0582	593	Contig75	Chromosome	607414	609195	+	Sinme_0582		Isovaleryl-CoA dehydrogenase
1224	BL225C	SinmeB_0487	593	Contig101	Chromosome	523654	525435	+	SinmeB_0487		Isovaleryl-CoA dehydrogenase
1225	Rm1021	NP_436604	148	NC_003078	pSymB	72973	73420	-	SMb20064		hypothetical protein
1225	AK83	Sinme_4104	139	Contig74	pSymB	423304	423723	+	Sinme_4104		transposase IS3/IS911 family protein
1226	AK83	Sinme_6725	277	Contig72	Plasmid1	109524	110357	+	Sinme_6725		transposase IS4 family protein
1227	Rm1021	NP_386142	436	NC_003047	Chromosome	2196040	2197351	+	SMc04208		putative toxin secretion transmembrane protein
1227	AK83	Sinme_2012	436	Contig75	Chromosome	2009800	2011110	+	Sinme_2012		type I secretion membrane fusion protein, HlyD family
1227	BL225C	SinmeB_1855	436	Contig101	Chromosome	1909449	1910759	+	SinmeB_1855		type I secretion membrane fusion protein, HlyD family
1228	Rm1021	NP_384838	334	NC_003047	Chromosome	809185	810190	+	SMc00787	dppB1	peptide ABC transporter permease
1228	AK83	Sinme_0435	334	Contig75	Chromosome	455841	456845	+	Sinme_0435		ABC-type transporter, integral membrane subunit
1228	BL225C	SinmeB_0340	334	Contig101	Chromosome	372044	373048	+	SinmeB_0340		ABC-type transporter, integral membrane subunit
1229	Rm1021	NP_436823	119	NC_003078	pSymB	300702	301062	+	SMb20293		hypothetical protein
1229	AK83	Sinme_3879	119	Contig74	pSymB	195611	195970	-	Sinme_3879		hypothetical protein
1229	BL225C	SinmeB_4376	119	Contig99	pSymB	996094	996453	-	SinmeB_4376		hypothetical protein
123	Rm1021	NP_436744	310	NC_003078	pSymB	218141	219074	-	SMb20211		putative transcriptional regulator protein
123	AK83	Sinme_3961	310	Contig74	pSymB	277599	278531	+	Sinme_3961		LysR substrate-binding
123	BL225C	SinmeB_4458	310	Contig99	pSymB	1078080	1079012	+	SinmeB_4458		LysR substrate-binding
1230	Rm1021	NP_384941	250	NC_003047	Chromosome	916937	917690	+	SMc00871	atpB	F0F1 ATP synthase subunit A
1230	AK83	Sinme_0542	250	Contig75	Chromosome	563553	564305	+	Sinme_0542		ATP synthase subunit a
1230	BL225C	SinmeB_0447	250	Contig101	Chromosome	479794	480546	+	SinmeB_0447		ATP synthase subunit a
1231	Rm1021	NP_386319	454	NC_003047	Chromosome	2389023	2390388	-	SMc01594		hypothetical protein
1231	AK83	Sinme_2193	454	Contig75	Chromosome	2201571	2202935	-	Sinme_2193		Glutamate--ammonia ligase
1231	BL225C	SinmeB_2037	454	Contig101	Chromosome	2102605	2103969	-	SinmeB_2037		Glutamate--ammonia ligase
1232	Rm1021	NP_384847	54	NC_003047	Chromosome	817060	817225	+	SMc00796		hypothetical protein
1232	AK83	Sinme_0446	54	Contig75	Chromosome	463716	463880	+	Sinme_0446		UPF0391 membrane protein ytjA
1232	BL225C	SinmeB_0351	54	Contig101	Chromosome	379919	380083	+	SinmeB_0351		UPF0391 membrane protein ytjA
1233	Rm1021	NP_384431	291	NC_003047	Chromosome	356353	357229	-	SMc00405		hypothetical protein
1233	AK83	Sinme_3655	291	Contig75	Chromosome	3777598	3778473	-	Sinme_3655		NAD-dependent epimerase/dehydratase
1233	BL225C	SinmeB_3431	291	Contig101	Chromosome	3629107	3629982	-	SinmeB_3431		NAD-dependent epimerase/dehydratase
1234	Rm1021	NP_436230	58	NC_003037	pSymA	1010872	1011049	-	SMa1783		hypothetical protein
1234	AK83	Sinme_6187	58	Contig73	pSymA	904271	904447	-	Sinme_6187		hypothetical protein
1235	Rm1021	NP_386049	327	NC_003047	Chromosome	2102199	2103183	-	SMc04279	cobD	cobalamin biosynthesis protein
1235	AK83	Sinme_1914	327	Contig75	Chromosome	1917358	1918341	-	Sinme_1914		Cobalamin biosynthesis protein cbiB
1235	BL225C	SinmeB_1755	327	Contig101	Chromosome	1815728	1816711	-	SinmeB_1755		Cobalamin biosynthesis protein cbiB
1236	Rm1021	NP_387427	463	NC_003047	Chromosome	3626621	3628013	+	SMc04087		putative transmembrane protein
1236	AK83	Sinme_3312	463	Contig75	Chromosome	3397754	3399145	+	Sinme_3312		major facilitator superfamily MFS_1
1236	BL225C	SinmeB_3087	463	Contig101	Chromosome	3248175	3249566	+	SinmeB_3087		major facilitator superfamily MFS_1
1237	Rm1021	NP_435686	68	NC_003037	pSymA	443586	443793	-	SMa0810	fixU	FixU nitrogen fixation protein
1237	AK83	Sinme_6361	68	Contig73	pSymA	1085540	1085746	+	Sinme_6361		nitrogen fixation protein FixT
1237	BL225C	SinmeB_6021	68	Contig100	pSymA	933798	934004	-	SinmeB_6021		nitrogen fixation protein FixT
1238	Rm1021	NP_384146	96	NC_003047	Chromosome	47836	48127	-	SMc02754		putative phosphocarrier HPr transmembrane protein
1238	AK83	Sinme_3371	97	Contig75	Chromosome	3471882	3472175	-	Sinme_3371		phosphocarrier, HPr family
1238	BL225C	SinmeB_3146	97	Contig101	Chromosome	3322359	3322652	-	SinmeB_3146		phosphocarrier, HPr family
1239	Rm1021	NP_436249	216	NC_003037	pSymA	1032401	1033052	-	SMa1821		hydrolase
1239	AK83	Sinme_6209	216	Contig73	pSymA	929237	929887	-	Sinme_6209		isochorismatase hydrolase
1239	BL225C	SinmeB_6706	216	Contig100	pSymA	1611082	1611732	-	SinmeB_6706		isochorismatase hydrolase
124	Rm1021	NP_384272	290	NC_003047	Chromosome	191439	192312	-	SMc02841		putative methylated-DNA--protein-cysteine methyltransferase transcription regulator
124	AK83	Sinme_3493	290	Contig75	Chromosome	3611502	3612374	-	Sinme_3493		methylated-DNA/protein-cysteine methyltransferase
124	BL225C	SinmeB_3270	290	Contig101	Chromosome	3464173	3465045	-	SinmeB_3270		methylated-DNA/protein-cysteine methyltransferase
1240	Rm1021	NP_386738	94	NC_003047	Chromosome	2842712	2842997	+	SMc00740		hypothetical protein
1240	AK83	Sinme_2687	94	Contig75	Chromosome	2701643	2701927	+	Sinme_2687		protein of unknown function DUF1778
1240	BL225C	SinmeB_2463	94	Contig101	Chromosome	2553409	2553693	+	SinmeB_2463		protein of unknown function DUF1778
1241	Rm1021	NP_386650	494	NC_003047	Chromosome	2737044	2738529	-	SMc02032		ABC transporter ATP-binding protein
1241	AK83	Sinme_2594	494	Contig75	Chromosome	2593171	2594655	-	Sinme_2594		Monosaccharide-transporting ATPase
1241	BL225C	SinmeB_2373	494	Contig101	Chromosome	2447797	2449281	-	SinmeB_2373		Monosaccharide-transporting ATPase
1242	Rm1021	NP_384951	609	NC_003047	Chromosome	925412	927242	-	SMc00861		putative signal peptide protein
1242	AK83	Sinme_0552	609	Contig75	Chromosome	572028	573857	-	Sinme_0552		Tetratricopeptide TPR_1 repeat-containing protein
1242	BL225C	SinmeB_0457	609	Contig101	Chromosome	488268	490097	-	SinmeB_0457		Tetratricopeptide TPR_1 repeat-containing protein
1243	Rm1021	NP_386690	244	NC_003047	Chromosome	2778717	2779452	+	SMc02357		putative high-affinity branched-chain amino acid transport ATP-binding ABC transporter protein
1243	AK83	Sinme_2635	244	Contig75	Chromosome	2634859	2635593	+	Sinme_2635		Monosaccharide-transporting ATPase
1243	BL225C	SinmeB_2414	244	Contig101	Chromosome	2489465	2490199	+	SinmeB_2414		Monosaccharide-transporting ATPase
1244	Rm1021	NP_385523	142	NC_003047	Chromosome	1529065	1529494	+	SMc01002		hypothetical protein
1244	AK83	Sinme_1217	142	Contig75	Chromosome	1230580	1231008	+	Sinme_1217		CBS domain containing protein
1244	BL225C	SinmeB_1047	142	Contig101	Chromosome	1093699	1094127	+	SinmeB_1047		CBS domain containing protein
1245	Rm1021	NP_435690	98	NC_003037	pSymA	447739	448036	-	SMa0816	fixX	FixX ferredoxin-like protein
1245	AK83	Sinme_6357	98	Contig73	pSymA	1081294	1081590	+	Sinme_6357		FixX ferredoxin-like protein
1245	BL225C	SinmeB_6025	98	Contig100	pSymA	937954	938250	-	SinmeB_6025		FixX ferredoxin-like protein
1246	Rm1021	NP_385642	512	NC_003047	Chromosome	1657009	1658548	+	SMc02060	lppB	lipoprotein precursor
1246	AK83	Sinme_1338	512	Contig75	Chromosome	1359322	1360860	+	Sinme_1338		Peptidase M23
1246	BL225C	SinmeB_1168	512	Contig101	Chromosome	1221419	1222957	+	SinmeB_1168		Peptidase M23
1247	Rm1021	NP_436996	73	NC_003078	pSymB	487780	488002	-	SMb20474		hypothetical protein
1247	AK83	Sinme_3717	73	Contig74	pSymB	21529	21750	+	Sinme_3717		hypothetical protein
1247	BL225C	SinmeB_4212	73	Contig99	pSymB	819296	819517	+	SinmeB_4212		hypothetical protein
1248	Rm1021	NP_385470	66	NC_003047	Chromosome	1483376	1483577	+	SMc01301	rpmC	50S ribosomal protein L29
1248	AK83	Sinme_1157	66	Contig75	Chromosome	1180847	1181047	+	Sinme_1157		ribosomal protein L29
1248	BL225C	SinmeB_0992	66	Contig101	Chromosome	1048012	1048212	+	SinmeB_0992		ribosomal protein L29
1249	Rm1021	NP_387296	451	NC_003047	Chromosome	3471606	3472962	+	SMc03807	amtB	ammonium transporter
1249	AK83	Sinme_3186	451	Contig75	Chromosome	3246419	3247774	+	Sinme_3186		ammonium transporter
1249	BL225C	SinmeB_2960	451	Contig101	Chromosome	3095660	3097015	+	SinmeB_2960		ammonium transporter
125	Rm1021	NP_387392	2832	NC_003047	Chromosome	3573300	3581799	-	SMc04382	ndvB	BETA-(1,2)-glucan production associated transmembrane protein
125	AK83	Sinme_3278	2870	Contig75	Chromosome	3344432	3353044	-	Sinme_3278		Protein of unknown function DUF2329
125	BL225C	SinmeB_3053	2870	Contig101	Chromosome	3194853	3203465	-	SinmeB_3053		Protein of unknown function DUF2329
1250	Rm1021	NP_386860	277	NC_003047	Chromosome	2963497	2964331	-	SMc03970		hypothetical protein
1250	AK83	Sinme_2809	277	Contig75	Chromosome	2822317	2823150	-	Sinme_2809		hypothetical protein
1250	BL225C	SinmeB_2585	277	Contig101	Chromosome	2674194	2675027	-	SinmeB_2585		hypothetical protein
1251	Rm1021	NP_384728	103	NC_003047	Chromosome	688178	688490	+	SMc02316		hypothetical protein
1251	AK83	Sinme_0313	103	Contig75	Chromosome	324288	324599	+	Sinme_0313		hypothetical protein
1251	BL225C	SinmeB_0226	103	Contig101	Chromosome	249715	250026	+	SinmeB_0226		hypothetical protein
1252	Rm1021	NP_435291	138	NC_003037	pSymA	46683	47100	+	SMa0089		hypothetical protein
1252	AK83	Sinme_5458	132	Contig73	pSymA	178821	179219	-	Sinme_5458		Endoribonuclease L-PSP
1252	BL225C	SinmeB_5442	132	Contig100	pSymA	375732	376130	+	SinmeB_5442		Endoribonuclease L-PSP
1253	Rm1021	NP_436765	398	NC_003078	pSymB	239321	240518	+	SMb20234		hypothetical protein
1253	AK83	Sinme_3939	398	Contig74	pSymB	256153	257349	-	Sinme_3939		hypothetical protein
1253	BL225C	SinmeB_4436	398	Contig99	pSymB	1056637	1057833	-	SinmeB_4436		hypothetical protein
1254	Rm1021	NP_384670	284	NC_003047	Chromosome	624951	625806	-	SMc02260		ABC transporter ATP-binding protein
1254	AK83	Sinme_0207	257	Contig75	Chromosome	230657	231430	-	Sinme_0207		Phosphate-transporting ATPase
1254	BL225C	SinmeB_0184	257	Contig101	Chromosome	205063	205836	-	SinmeB_0184		Phosphate-transporting ATPase
1255	Rm1021	NP_385311	145	NC_003047	Chromosome	1313881	1314319	+	SMc01767		hypothetical protein
1255	AK83	Sinme_1002	190	Contig75	Chromosome	1013714	1014286	+	Sinme_1002		hypothetical protein
1255	BL225C	SinmeB_0831	190	Contig101	Chromosome	878266	878838	+	SinmeB_0831		hypothetical protein
1256	Rm1021	NP_436628	658	NC_003078	pSymB	96556	98533	+	SMb20088		hypothetical protein
1256	AK83	Sinme_4079	658	Contig74	pSymB	398150	400126	-	Sinme_4079		protein-L-isoaspartate O-methyltransferase
1256	BL225C	SinmeB_4576	658	Contig99	pSymB	1198838	1200814	-	SinmeB_4576		protein-L-isoaspartate O-methyltransferase
1257	Rm1021	NP_435919	167	NC_003037	pSymA	676724	677228	-	SMa1233	napB	NapB periplasmic nitrate reductase cytochrome c- type subunit
1257	AK83	Sinme_5890	158	Contig73	pSymA	595040	595516	-	Sinme_5890		Nitrate reductase cytochrome c-type subunit (NapB)
1257	BL225C	SinmeB_6177	151	Contig100	pSymA	1089920	1090375	-	SinmeB_6177		Nitrate reductase cytochrome c-type subunit (NapB)
1258	Rm1021	NP_385248	245	NC_003047	Chromosome	1241638	1242376	+	SMc00572	fabG	3-ketoacyl-(acyl-carrier-protein) reductase NodG
1258	AK83	Sinme_0938	245	Contig75	Chromosome	941530	942267	+	Sinme_0938		3-oxoacyl-(acyl-carrier-protein) reductase
1258	BL225C	SinmeB_0766	245	Contig101	Chromosome	806158	806895	+	SinmeB_0766		3-oxoacyl-(acyl-carrier-protein) reductase
1259	Rm1021	NP_436022	313	NC_003037	pSymA	781918	782860	-	SMa1418		ABC transporter permease
1259	AK83	Sinme_5969	313	Contig73	pSymA	673713	674654	-	Sinme_5969		ABC-type transporter, integral membrane subunit
1259	BL225C	SinmeB_6289	313	Contig100	pSymA	1196516	1197457	-	SinmeB_6289		ABC-type transporter, integral membrane subunit
126	Rm1021	NP_437215	256	NC_003078	pSymB	738853	739624	+	SMb21096		putative amino acid transporter ABC transporter ATP-binding protein
126	AK83	Sinme_5021	256	Contig74	pSymB	1424999	1425769	-	Sinme_5021		Fe(3+)-transporting ATPase
126	BL225C	SinmeB_3981	256	Contig99	pSymB	578714	579484	-	SinmeB_3981		Fe(3+)-transporting ATPase
1260	Rm1021	NP_385653	954	NC_003047	Chromosome	1670378	1673243	-	SMc02049	gcvP	glycine dehydrogenase
1260	AK83	Sinme_1350	954	Contig75	Chromosome	1372696	1375560	-	Sinme_1350		glycine dehydrogenase
1260	BL225C	SinmeB_1179	954	Contig101	Chromosome	1234788	1237652	-	SinmeB_1179		glycine dehydrogenase
1261	Rm1021	NP_385039	82	NC_003047	Chromosome	1026096	1026345	-	SMc00083		hypothetical protein
1261	AK83	Sinme_0643	82	Contig75	Chromosome	674194	674442	-	Sinme_0643		hypothetical protein
1261	BL225C	SinmeB_0547	82	Contig101	Chromosome	588943	589191	-	SinmeB_0547		hypothetical protein
1262	Rm1021	NP_437834	365	NC_003078	pSymB	1395921	1397019	-	SMb21468		hypothetical protein
1262	AK83	Sinme_4436	365	Contig74	pSymB	778825	779922	+	Sinme_4436		protein of unknown function DUF475
1262	BL225C	SinmeB_4930	365	Contig99	pSymB	1581058	1582155	+	SinmeB_4930		protein of unknown function DUF475
1263	Rm1021	NP_436704	747	NC_003078	pSymB	181976	184220	+	SMb20164		putative sensor histidine kinase protein
1263	AK83	Sinme_4002	747	Contig74	pSymB	312463	314706	-	Sinme_4002		ATP-binding region ATPase domain protein
1263	BL225C	SinmeB_4499	747	Contig99	pSymB	1112975	1115218	-	SinmeB_4499		ATP-binding region ATPase domain protein
1264	Rm1021	NP_436885	431	NC_003078	pSymB	369490	370786	+	SMb20359		hypothetical protein
1264	AK83	Sinme_3819	431	Contig74	pSymB	129361	130656	-	Sinme_3819		hypothetical protein
1264	BL225C	SinmeB_4315	431	Contig99	pSymB	927427	928722	-	SinmeB_4315		hypothetical protein
1265	Rm1021	NP_384650	211	NC_003047	Chromosome	604543	605179	-	SMc02240		hypothetical protein
1265	AK83	Sinme_0187	211	Contig75	Chromosome	210247	210882	-	Sinme_0187		protein of unknown function DUF161
1265	BL225C	SinmeB_0163	211	Contig101	Chromosome	184654	185289	-	SinmeB_0163		protein of unknown function DUF161
1266	Rm1021	NP_386350	387	NC_003047	Chromosome	2424517	2425681	+	SMc01632		putative periplasmic binding ABC transporter protein
1266	AK83	Sinme_2224	387	Contig75	Chromosome	2237064	2238227	+	Sinme_2224		extracellular solute-binding protein family 1
1266	BL225C	SinmeB_2068	387	Contig101	Chromosome	2138098	2139261	+	SinmeB_2068		extracellular solute-binding protein family 1
1267	Rm1021	NP_436533	188	NC_003037	pSymA	1344904	1345471	+	SMa2381		hypothetical protein
1267	AK83	Sinme_5515	188	Contig73	pSymA	233822	234388	-	Sinme_5515		regulatory protein TetR
1267	BL225C	SinmeB_5378	188	Contig100	pSymA	310894	311460	+	SinmeB_5378		regulatory protein TetR
1268	Rm1021	NP_437730	302	NC_003078	pSymB	1304440	1305349	+	SMb20896	gbpR	LysR family transcriptional regulator
1268	AK83	Sinme_4528	326	Contig74	pSymB	858597	859577	-	Sinme_4528		LysR substrate-binding
1268	BL225C	SinmeB_3481	326	Contig99	pSymB	6457	7437	-	SinmeB_3481		LysR substrate-binding
1269	Rm1021	NP_385371	192	NC_003047	Chromosome	1378614	1379193	+	SMc01913	nuoB1	NADH dehydrogenase subunit B
1269	AK83	Sinme_1062	192	Contig75	Chromosome	1077289	1077867	+	Sinme_1062		NAD(P)H-quinone oxidoreductase subunit K
1269	BL225C	SinmeB_0892	192	Contig101	Chromosome	941366	941944	+	SinmeB_0892		NAD(P)H-quinone oxidoreductase subunit K
127	Rm1021	NP_384362	526	NC_003047	Chromosome	291266	292847	-	SMc00336		hypothetical protein
127	AK83	Sinme_3584	526	Contig75	Chromosome	3711332	3712912	-	Sinme_3584		hypothetical protein
127	BL225C	SinmeB_3361	526	Contig101	Chromosome	3564005	3565585	-	SinmeB_3361		hypothetical protein
1270	Rm1021	NP_384135	279	NC_003047	Chromosome	29273	30113	+	SMc02765	trpA	tryptophan synthase subunit alpha
1270	AK83	Sinme_3360	279	Contig75	Chromosome	3453319	3454158	+	Sinme_3360		Tryptophan synthase alpha chain
1270	BL225C	SinmeB_3135	279	Contig101	Chromosome	3303788	3304627	+	SinmeB_3135		Tryptophan synthase alpha chain
1271	Rm1021	NP_437008	333	NC_003078	pSymB	502454	503456	+	SMb20486		putative sugar ABC transporter permease protein
1271	AK83	Sinme_3705	333	Contig74	pSymB	6070	7071	-	Sinme_3705		ABC-type transporter, integral membrane subunit
1271	BL225C	SinmeB_4200	333	Contig99	pSymB	803849	804850	-	SinmeB_4200		ABC-type transporter, integral membrane subunit
1272	Rm1021	NP_436373	347	NC_003037	pSymA	1164047	1165091	+	SMa2063		sensor histidine kinase
1272	AK83	Sinme_6803	347	Contig72	Plasmid1	179101	180144	+	Sinme_6803		HWE histidine kinase
1272	BL225C	SinmeB_5658	347	Contig100	pSymA	578291	579334	-	SinmeB_5658		HWE histidine kinase
1273	Rm1021	NP_437655	478	NC_003078	pSymB	1223682	1225119	-	SMb20990	nfeD	membrane protein necessary for nodulation competitiveness
1273	AK83	Sinme_4602	460	Contig74	pSymB	939978	941360	+	Sinme_4602		protein of unknown function DUF107
1273	BL225C	SinmeB_3559	460	Contig99	pSymB	90795	92177	+	SinmeB_3559		protein of unknown function DUF107
1274	Rm1021	NP_435370	183	NC_003037	pSymA	128726	129278	+	SMa0232		hypothetical protein
1274	AK83	Sinme_5370	173	Contig73	pSymA	94881	95402	-	Sinme_5370		GreA/GreB family elongation factor
1274	BL225C	SinmeB_5529	173	Contig100	pSymA	457767	458288	+	SinmeB_5529		GreA/GreB family elongation factor
1275	Rm1021	NP_436923	188	NC_003078	pSymB	412452	413019	-	SMb20397		putative oxidoreductase protein
1275	AK83	Sinme_3781	188	Contig74	pSymB	87244	87810	+	Sinme_3781		[2Fe-2S]-binding domain-containing protein
1275	BL225C	SinmeB_4277	188	Contig99	pSymB	885164	885730	+	SinmeB_4277		[2Fe-2S]-binding domain-containing protein
1276	Rm1021	NP_436694	328	NC_003078	pSymB	170751	171738	-	SMb20154		putative transcriptional regulator protein
1276	AK83	Sinme_4013	328	Contig74	pSymB	324945	325931	+	Sinme_4013		regulatory protein LacI
1276	BL225C	SinmeB_4510	328	Contig99	pSymB	1125456	1126442	+	SinmeB_4510		regulatory protein LacI
1277	Rm1021	NP_436027	338	NC_003037	pSymA	787458	788475	-	SMa1430		Dehydrogenase, Zn-dependent
1277	AK83	Sinme_5974	338	Contig73	pSymA	679253	680269	-	Sinme_5974		Alcohol dehydrogenase zinc-binding domain protein
1277	BL225C	SinmeB_6294	338	Contig100	pSymA	1202056	1203072	-	SinmeB_6294		Alcohol dehydrogenase zinc-binding domain protein
1278	Rm1021	NP_385296	363	NC_003047	Chromosome	1295425	1296517	-	SMc00621	cyaB	adenylate cyclase 2 protein
1278	AK83	Sinme_0986	363	Contig75	Chromosome	995423	996514	-	Sinme_0986		Adenylate cyclase
1278	BL225C	SinmeB_0815	363	Contig101	Chromosome	859942	861033	-	SinmeB_0815		Adenylate cyclase
1279	Rm1021	NP_385780	320	NC_003047	Chromosome	1817114	1818077	-	SMc00317		hypothetical protein
1279	AK83	Sinme_1578	320	Contig75	Chromosome	1584265	1585227	-	Sinme_1578		Auxin Efflux Carrier
1279	BL225C	SinmeB_1420	320	Contig101	Chromosome	1482392	1483354	-	SinmeB_1420		Auxin Efflux Carrier
128	Rm1021	NP_437943	161	NC_003078	pSymB	1496267	1496753	-	SMb20696		hypothetical protein
128	AK83	Sinme_4333	161	Contig74	pSymB	678975	679460	+	Sinme_4333		Conserved hypothetical protein CHP02293
128	BL225C	SinmeB_4825	161	Contig99	pSymB	1480201	1480686	+	SinmeB_4825		Conserved hypothetical protein CHP02293
1280	Rm1021	NP_386231	180	NC_003047	Chromosome	2286900	2287443	-	SMc01442	folA	dihydrofolate reductase protein
1280	AK83	Sinme_2104	187	Contig75	Chromosome	2101932	2102495	-	Sinme_2104		Dihydrofolate reductase
1280	BL225C	SinmeB_1947	187	Contig101	Chromosome	2001660	2002223	-	SinmeB_1947		Dihydrofolate reductase
1281	Rm1021	NP_437513	261	NC_003078	pSymB	1059671	1060457	+	SMb21533		putative transcriptional regulator, gntR family protein
1281	AK83	Sinme_4738	261	Contig74	pSymB	1105200	1105985	-	Sinme_4738		regulatory protein DeoR
1281	BL225C	SinmeB_3697	278	Contig99	pSymB	258176	259012	-	SinmeB_3697		regulatory protein DeoR
1282	Rm1021	NP_436011	259	NC_003037	pSymA	768955	769735	-	SMa1398	fabG	3-ketoacyl-(acyl-carrier-protein) reductase
1282	AK83	Sinme_5957	259	Contig73	pSymA	660750	661529	-	Sinme_5957		3-oxoacyl-[acyl-carrier-protein] reductase
1282	BL225C	SinmeB_6277	259	Contig100	pSymA	1183553	1184332	-	SinmeB_6277		3-oxoacyl-[acyl-carrier-protein] reductase
1283	Rm1021	NP_436572	157	NC_003078	pSymB	40949	41423	+	SMb20029		hypothetical protein
1283	AK83	Sinme_4140	157	Contig74	pSymB	457868	458341	-	Sinme_4140		alkylhydroperoxidase like protein, AhpD family
1283	BL225C	SinmeB_4636	157	Contig99	pSymB	1259854	1260327	-	SinmeB_4636		alkylhydroperoxidase like protein, AhpD family
1284	Rm1021	NP_386224	303	NC_003047	Chromosome	2279981	2280893	-	SMc01435	miaA	tRNA delta(2)-isopentenylpyrophosphate transferase
1284	AK83	Sinme_2096	302	Contig75	Chromosome	2095013	2095921	-	Sinme_2096		tRNA dimethylallyltransferase
1284	BL225C	SinmeB_1939	302	Contig101	Chromosome	1994741	1995649	-	SinmeB_1939		tRNA dimethylallyltransferase
1285	Rm1021	NP_436751	454	NC_003078	pSymB	226213	227578	-	SMb20218		putative sensor histidine kinase protein
1285	AK83	Sinme_3953	454	Contig74	pSymB	269095	270459	+	Sinme_3953		ATP-binding region ATPase domain protein
1285	BL225C	SinmeB_4450	454	Contig99	pSymB	1069577	1070941	+	SinmeB_4450		ATP-binding region ATPase domain protein
1286	Rm1021	NP_436757	57	NC_003078	pSymB	232508	232682	+	SMb20226		hypothetical protein
1286	AK83	Sinme_3947	57	Contig74	pSymB	263991	264164	-	Sinme_3947		hypothetical protein
1286	BL225C	SinmeB_4444	57	Contig99	pSymB	1064473	1064646	-	SinmeB_4444		hypothetical protein
1287	Rm1021	NP_386835	296	NC_003047	Chromosome	2934198	2935089	+	SMc00642		hypothetical protein
1287	AK83	Sinme_2784	296	Contig75	Chromosome	2793018	2793908	+	Sinme_2784		protein of unknown function DUF6 transmembrane
1287	BL225C	SinmeB_2560	296	Contig101	Chromosome	2644895	2645785	+	SinmeB_2560		protein of unknown function DUF6 transmembrane
1288	Rm1021	NP_437977	344	NC_003078	pSymB	1533875	1534910	-	SMb20745	glnII	putative glutatmine synthetase II protein
1288	AK83	Sinme_4297	344	Contig74	pSymB	640804	641838	+	Sinme_4297		Glutamate--ammonia ligase
1288	BL225C	SinmeB_4790	344	Contig99	pSymB	1442037	1443071	+	SinmeB_4790		Glutamate--ammonia ligase
1289	Rm1021	NP_437993	368	NC_003078	pSymB	1553062	1554169	+	SMb20761	phnI	putative C-P (carbon-phosphorus) lyase component protein
1289	AK83	Sinme_4281	368	Contig74	pSymB	621560	622666	-	Sinme_4281		phosphonate metabolism
1289	BL225C	SinmeB_4774	368	Contig99	pSymB	1422762	1423868	-	SinmeB_4774		phosphonate metabolism
129	Rm1021	NP_436707	270	NC_003078	pSymB	185421	186234	-	SMb20167		hypothetical protein
129	AK83	Sinme_3999	270	Contig74	pSymB	310449	311261	+	Sinme_3999		Sulphur oxidation protein SoxZ
129	BL225C	SinmeB_4496	270	Contig99	pSymB	1110961	1111773	+	SinmeB_4496		Sulphur oxidation protein SoxZ
1290	Rm1021	NP_437631	646	NC_003078	pSymB	1194245	1196186	-	SMb20966	lacZ2	putative beta-galactosidase protein
1290	AK83	Sinme_4624	668	Contig74	pSymB	968333	970339	+	Sinme_4624		Beta-galactosidase
1290	BL225C	SinmeB_3581	670	Contig99	pSymB	119609	121621	+	SinmeB_3581		Beta-galactosidase
1291	Rm1021	NP_385833	279	NC_003047	Chromosome	1870749	1871589	+	SMc00298	map1	methionine aminopeptidase
1291	AK83	Sinme_1631	279	Contig75	Chromosome	1636545	1637384	+	Sinme_1631		methionine aminopeptidase, type I
1291	BL225C	SinmeB_1476	279	Contig101	Chromosome	1536000	1536839	+	SinmeB_1476		methionine aminopeptidase, type I
1292	Rm1021	NP_385332	71	NC_003047	Chromosome	1332500	1332716	-	SMc01788		hypothetical protein
1292	AK83	Sinme_1023	71	Contig75	Chromosome	1032458	1032673	-	Sinme_1023		hypothetical protein
1292	BL225C	SinmeB_0852	71	Contig101	Chromosome	897020	897235	-	SinmeB_0852		hypothetical protein
1293	Rm1021	NP_387195	168	NC_003047	Chromosome	3349073	3349580	-	SMc03241		hypothetical protein
1293	AK83	Sinme_3143	168	Contig75	Chromosome	3205158	3205664	-	Sinme_3143		GCN5-related N-acetyltransferase
1293	BL225C	SinmeB_2917	168	Contig101	Chromosome	3054387	3054893	-	SinmeB_2917		GCN5-related N-acetyltransferase
1294	Rm1021	NP_435578	188	NC_003037	pSymA	339651	340218	-	SMa0631		hypothetical protein
1295	Rm1021	NP_386045	427	NC_003047	Chromosome	2098612	2099896	-	SMc04273		3-oxoacyl-(acyl carrier protein) synthase II
1295	AK83	Sinme_1910	427	Contig75	Chromosome	1913771	1915054	-	Sinme_1910		Beta-ketoacyl-acyl-carrier-protein synthase II
1295	BL225C	SinmeB_1751	427	Contig101	Chromosome	1812141	1813424	-	SinmeB_1751		Beta-ketoacyl-acyl-carrier-protein synthase II
1296	Rm1021	NP_435886	172	NC_003037	pSymA	643875	644394	-	SMa1176		hypothetical protein
1296	AK83	Sinme_5864	172	Contig73	pSymA	570655	571173	-	Sinme_5864		GCN5-related N-acetyltransferase
1296	BL225C	SinmeB_6145	172	Contig100	pSymA	1057073	1057591	-	SinmeB_6145		GCN5-related N-acetyltransferase
1297	Rm1021	NP_387146	217	NC_003047	Chromosome	3298815	3299469	+	SMc02495		putative translaldolase
1297	AK83	Sinme_3093	217	Contig75	Chromosome	3154901	3155554	+	Sinme_3093		transaldolase
1297	BL225C	SinmeB_2867	217	Contig101	Chromosome	3004128	3004781	+	SinmeB_2867		transaldolase
1298	Rm1021	NP_386686	300	NC_003047	Chromosome	2774856	2775759	-	SMc02353		hypothetical protein
1298	AK83	Sinme_2631	300	Contig75	Chromosome	2630998	2631900	-	Sinme_2631		sugar isomerase (SIS)
1298	BL225C	SinmeB_2410	300	Contig101	Chromosome	2485604	2486506	-	SinmeB_2410		sugar isomerase (SIS)
1299	Rm1021	NP_436038	255	NC_003037	pSymA	800409	801177	-	SMa1452		hypothetical protein
1299	AK83	Sinme_5986	255	Contig73	pSymA	692211	692978	-	Sinme_5986		3-hydroxy-2-methylbutyryl-CoA dehydrogenase
1299	BL225C	SinmeB_6306	255	Contig100	pSymA	1215007	1215774	-	SinmeB_6306		3-hydroxy-2-methylbutyryl-CoA dehydrogenase
13	Rm1021	NP_385328	347	NC_003047	Chromosome	1329298	1330342	+	SMc01784	plsX	putative glycerol-3-phosphate acyltransferase PlsX
13	AK83	Sinme_1019	347	Contig75	Chromosome	1029256	1030299	+	Sinme_1019		Phosphate acyltransferase
13	BL225C	SinmeB_0848	347	Contig101	Chromosome	893818	894861	+	SinmeB_0848		Phosphate acyltransferase
130	Rm1021	NP_385384	503	NC_003047	Chromosome	1391138	1392650	+	SMc01926	nuoM	NADH dehydrogenase subunit M
130	AK83	Sinme_1075	503	Contig75	Chromosome	1089815	1091326	+	Sinme_1075		proton-translocating NADH-quinone oxidoreductase, chain M
130	BL225C	SinmeB_0905	503	Contig101	Chromosome	953890	955401	+	SinmeB_0905		proton-translocating NADH-quinone oxidoreductase, chain M
1300	Rm1021	NP_385258	781	NC_003047	Chromosome	1251257	1253603	-	SMc00582		hypothetical protein
1300	AK83	Sinme_0949	781	Contig75	Chromosome	952319	954664	-	Sinme_0949		Organic solvent tolerance protein
1300	BL225C	SinmeB_0777	781	Contig101	Chromosome	815777	818122	-	SinmeB_0777		Organic solvent tolerance protein
1301	Rm1021	NP_435987	282	NC_003037	pSymA	742431	743280	-	SMa1355		hypothetical protein
1301	AK83	Sinme_5930	273	Contig73	pSymA	632819	633640	-	Sinme_5930		protein of unknown function DUF1206
1301	BL225C	SinmeB_6249	273	Contig100	pSymA	1155658	1156479	-	SinmeB_6249		protein of unknown function DUF1206
1302	Rm1021	NP_385417	95	NC_003047	Chromosome	1428681	1428969	+	SMc01353	gatC	aspartyl/glutamyl-tRNA amidotransferase subunit C
1302	AK83	Sinme_1106	95	Contig75	Chromosome	1127066	1127353	+	Sinme_1106		Aspartyl/glutamyl-tRNA(Asn/Gln) amidotransferase subunit C
1302	BL225C	SinmeB_0937	95	Contig101	Chromosome	991433	991720	+	SinmeB_0937		Aspartyl/glutamyl-tRNA(Asn/Gln) amidotransferase subunit C
1303	Rm1021	NP_385067	158	NC_003047	Chromosome	1056992	1057469	-	SMc00098		putative transcription regulator protein
1303	AK83	Sinme_0671	158	Contig75	Chromosome	705044	705520	-	Sinme_0671		regulatory protein MarR
1303	BL225C	SinmeB_0575	158	Contig101	Chromosome	619836	620312	-	SinmeB_0575		regulatory protein MarR
1304	Rm1021	NP_437525	132	NC_003078	pSymB	1078419	1078818	+	SMb21544		hypothetical protein
1304	AK83	Sinme_4727	132	Contig74	pSymB	1086849	1087247	-	Sinme_4727		hypothetical protein
1304	BL225C	SinmeB_3686	132	Contig99	pSymB	240007	240405	-	SinmeB_3686		hypothetical protein
1305	Rm1021	NP_387314	412	NC_003047	Chromosome	3491153	3492392	+	SMc03825		putative transport protein
1305	AK83	Sinme_3205	412	Contig75	Chromosome	3265966	3267204	+	Sinme_3205		drug resistance transporter, Bcr/CflA subfamily
1305	BL225C	SinmeB_2979	412	Contig101	Chromosome	3115207	3116445	+	SinmeB_2979		drug resistance transporter, Bcr/CflA subfamily
1306	Rm1021	NP_385548	280	NC_003047	Chromosome	1552469	1553312	+	SMc01027	kdsA	2-dehydro-3-deoxyphosphooctonate aldolase
1306	AK83	Sinme_1242	279	Contig75	Chromosome	1253965	1254804	+	Sinme_1242		2-dehydro-3-deoxyphosphooctonate aldolase
1306	BL225C	SinmeB_1072	279	Contig101	Chromosome	1117106	1117945	+	SinmeB_1072		2-dehydro-3-deoxyphosphooctonate aldolase
1307	Rm1021	NP_386887	260	NC_003047	Chromosome	2995255	2996038	+	SMc03997		hypothetical protein
1307	AK83	Sinme_2836	260	Contig75	Chromosome	2852720	2853502	+	Sinme_2836		protein of unknown function DUF81
1307	BL225C	SinmeB_2612	260	Contig101	Chromosome	2704603	2705385	+	SinmeB_2612		protein of unknown function DUF81
1308	Rm1021	NP_384611	336	NC_003047	Chromosome	561560	562571	-	SMc02150		hypothetical protein
1308	AK83	Sinme_0150	336	Contig75	Chromosome	167254	168264	-	Sinme_0150		2-nitropropane dioxygenase NPD
1308	BL225C	SinmeB_0126	336	Contig101	Chromosome	141669	142679	-	SinmeB_0126		2-nitropropane dioxygenase NPD
1309	Rm1021	NP_385111	351	NC_003047	Chromosome	1096741	1097797	-	SMc00120		hypothetical protein
1309	AK83	Sinme_0714	351	Contig75	Chromosome	744794	745849	-	Sinme_0714		Protein of unknown function DUF2336
1309	BL225C	SinmeB_0618	351	Contig101	Chromosome	659585	660640	-	SinmeB_0618		Protein of unknown function DUF2336
131	Rm1021	NP_386820	247	NC_003047	Chromosome	2919146	2919890	-	SMc00658		putative transcription regulator protein
131	AK83	Sinme_2769	321	Contig75	Chromosome	2777966	2778931	-	Sinme_2769		regulatory protein LuxR
131	BL225C	SinmeB_2545	321	Contig101	Chromosome	2629843	2630808	-	SinmeB_2545		regulatory protein LuxR
1310	Rm1021	NP_387356	216	NC_003047	Chromosome	3531517	3532168	-	SMc03867		hypothetical protein
1310	AK83	Sinme_3247	216	Contig75	Chromosome	3306330	3306980	-	Sinme_3247		thiamine pyrophosphokinase
1310	BL225C	SinmeB_3022	216	Contig101	Chromosome	3156746	3157396	-	SinmeB_3022		thiamine pyrophosphokinase
1311	Rm1021	NP_437434	417	NC_003078	pSymB	984622	985876	+	SMb21318	wgcA	putative glycosyltransferase, forming alpha-glycosyl linkages protein
1311	AK83	Sinme_4813	417	Contig74	pSymB	1181264	1182517	-	Sinme_4813		Domain of unknown function DUF3495
1311	BL225C	SinmeB_3772	417	Contig99	pSymB	333763	335016	-	SinmeB_3772		Domain of unknown function DUF3495
1312	Rm1021	NP_437922	191	NC_003078	pSymB	1477165	1477741	-	SMb20675		hypothetical protein
1312	AK83	Sinme_4353	191	Contig74	pSymB	697994	698569	+	Sinme_4353		protein of unknown function DUF1349
1312	BL225C	SinmeB_4845	191	Contig99	pSymB	1499212	1499787	+	SinmeB_4845		protein of unknown function DUF1349
1313	Rm1021	NP_387011	206	NC_003047	Chromosome	3136216	3136837	-	SMc03174		hypothetical protein
1313	AK83	Sinme_2959	206	Contig75	Chromosome	2993182	2993802	-	Sinme_2959		hypothetical protein
1313	BL225C	SinmeB_2734	206	Contig101	Chromosome	2843889	2844509	-	SinmeB_2734		hypothetical protein
1314	Rm1021	NP_436210	299	NC_003037	pSymA	991459	992359	-	SMa1749		putative transcriptional regulator
1314	AK83	Sinme_6162	299	Contig73	pSymA	883198	884097	-	Sinme_6162		helix-turn-helix domain-containing protein AraC type
1314	BL225C	SinmeB_6665	299	Contig100	pSymA	1568752	1569651	-	SinmeB_6665		helix-turn-helix domain-containing protein AraC type
1315	Rm1021	NP_386162	326	NC_003047	Chromosome	2220556	2221537	-	SMc04317	afuA	IRON-binding periplasmic protein
1315	AK83	Sinme_2032	326	Contig75	Chromosome	2034317	2035297	-	Sinme_2032		extracellular solute-binding protein family 1
1315	BL225C	SinmeB_1875	326	Contig101	Chromosome	1933967	1934947	-	SinmeB_1875		extracellular solute-binding protein family 1
1316	Rm1021	NP_385351	273	NC_003047	Chromosome	1352031	1352853	+	SMc01806		enoyl-CoA hydratase
1316	AK83	Sinme_1043	273	Contig75	Chromosome	1051989	1052810	+	Sinme_1043		Enoyl-CoA hydratase/isomerase
1316	BL225C	SinmeB_0873	273	Contig101	Chromosome	916552	917373	+	SinmeB_0873		Enoyl-CoA hydratase/isomerase
1317	Rm1021	NP_435344	317	NC_003037	pSymA	102648	103602	+	SMa0187		short chain dehydrogenase
1317	AK83	Sinme_5398	317	Contig73	pSymA	120556	121509	-	Sinme_5398		3-oxoacyl-[acyl-carrier-protein] reductase
1317	BL225C	SinmeB_5501	317	Contig100	pSymA	431655	432608	+	SinmeB_5501		3-oxoacyl-[acyl-carrier-protein] reductase
1318	Rm1021	NP_436173	138	NC_003037	pSymA	951568	951985	+	SMa1688		Two-component response regulator
1318	AK83	Sinme_6117	138	Contig73	pSymA	837387	837803	+	Sinme_6117		response regulator receiver
1318	BL225C	SinmeB_6625	138	Contig100	pSymA	1528723	1529139	+	SinmeB_6625		response regulator receiver
1319	Rm1021	NP_386808	275	NC_003047	Chromosome	2909860	2910688	+	SMc00670	hisV	histidine transport ATP-binding ABC transporter protein
1319	AK83	Sinme_2757	275	Contig75	Chromosome	2768793	2769620	+	Sinme_2757		Quaternary-amine-transporting ATPase
1319	BL225C	SinmeB_2533	275	Contig101	Chromosome	2620557	2621384	+	SinmeB_2533		Quaternary-amine-transporting ATPase
132	Rm1021	NP_386086	266	NC_003047	Chromosome	2142914	2143715	+	SMc04334		putative formyltransferase protein
132	AK83	Sinme_1952	269	Contig75	Chromosome	1958060	1958869	+	Sinme_1952		formyl transferase domain protein
132	BL225C	SinmeB_1794	269	Contig101	Chromosome	1856430	1857239	+	SinmeB_1794		formyl transferase domain protein
1320	Rm1021	NP_387079	262	NC_003047	Chromosome	3217310	3218099	+	SMc03120		ABC transporter ATP-binding protein
1320	AK83	Sinme_3028	262	Contig75	Chromosome	3075758	3076546	+	Sinme_3028		Monosaccharide-transporting ATPase
1320	BL225C	SinmeB_2802	262	Contig101	Chromosome	2924985	2925773	+	SinmeB_2802		Monosaccharide-transporting ATPase
1321	Rm1021	NP_385610	154	NC_003047	Chromosome	1617766	1618231	+	SMc02092	fabZ	(3R)-hydroxymyristoyl-ACP dehydratase
1321	AK83	Sinme_1307	154	Contig75	Chromosome	1321017	1321481	+	Sinme_1307		(3R)-hydroxymyristoyl-[acyl-carrier-protein] dehydratase
1321	BL225C	SinmeB_1135	154	Contig101	Chromosome	1182173	1182637	+	SinmeB_1135		(3R)-hydroxymyristoyl-[acyl-carrier-protein] dehydratase
1322	Rm1021	NP_384336	626	NC_003047	Chromosome	260123	262004	+	SMc02905	dnaX	DNA polymerase III subunits gamma and tau
1322	AK83	Sinme_3557	626	Contig75	Chromosome	3680189	3682069	+	Sinme_3557		DNA polymerase III, subunits gamma and tau
1322	BL225C	SinmeB_3334	626	Contig101	Chromosome	3532862	3534742	+	SinmeB_3334		DNA polymerase III, subunits gamma and tau
1323	Rm1021	NP_435407	317	NC_003037	pSymA	165741	166695	-	SMa0300		ABC transporter, permease
1323	AK83	Sinme_5281	317	Contig73	pSymA	5014	5967	+	Sinme_5281		ABC-type transporter, integral membrane subunit
1323	BL225C	SinmeB_6545	317	Contig100	pSymA	1445765	1446718	+	SinmeB_6545		ABC-type transporter, integral membrane subunit
1324	Rm1021	NP_436219	438	NC_003037	pSymA	1001790	1003107	+	SMa1761		Aminotransferase
1324	AK83	Sinme_6172	438	Contig73	pSymA	893505	894821	+	Sinme_6172		Alanine--glyoxylate transaminase
1324	BL225C	SinmeB_6674	438	Contig100	pSymA	1579058	1580374	+	SinmeB_6674		Alanine--glyoxylate transaminase
1325	Rm1021	NP_436379	543	NC_003037	pSymA	1170763	1172395	-	SMa2075		extracellular solute-binding protein
1325	AK83	Sinme_6810	543	Contig72	Plasmid1	185823	187454	-	Sinme_6810		ABC-type transporter, periplasmic subunit
1325	BL225C	SinmeB_5652	543	Contig100	pSymA	570978	572609	+	SinmeB_5652		ABC-type transporter, periplasmic subunit
1326	Rm1021	NP_385137	286	NC_003047	Chromosome	1127789	1128650	-	SMc02375		hypothetical protein
1326	AK83	Sinme_0745	286	Contig75	Chromosome	775840	776700	-	Sinme_0745		phage SPO1 DNA polymerase-related protein
1326	BL225C	SinmeB_0653	286	Contig101	Chromosome	693572	694432	-	SinmeB_0653		phage SPO1 DNA polymerase-related protein
1327	Rm1021	NP_387044	338	NC_003047	Chromosome	3171925	3172942	-	SMc03207		putative aromatic amino acid degradation protein
1327	AK83	Sinme_2994	338	Contig75	Chromosome	3030382	3031398	-	Sinme_2994		fumarylacetoacetate (FAA) hydrolase
1327	BL225C	SinmeB_2768	338	Contig101	Chromosome	2879599	2880615	-	SinmeB_2768		fumarylacetoacetate (FAA) hydrolase
1328	Rm1021	NP_385922	2089	NC_003047	Chromosome	1965699	1971969	+	SMc00190		hypothetical protein
1328	AK83	Sinme_1721	2089	Contig75	Chromosome	1731476	1737745	+	Sinme_1721		chemotaxis sensory transducer
1328	BL225C	SinmeB_1566	2089	Contig101	Chromosome	1630954	1637223	+	SinmeB_1566		Apolipoprotein A1/A4/E
1329	Rm1021	NP_384983	707	NC_003047	Chromosome	963593	965717	+	SMc00975	mcpU	chemoreceptor methyl-accepting chemotaxis transmembrane protein
1329	AK83	Sinme_0584	698	Contig75	Chromosome	610241	612337	+	Sinme_0584		chemotaxis sensory transducer
1329	BL225C	SinmeB_0489	698	Contig101	Chromosome	526481	528577	+	SinmeB_0489		chemotaxis sensory transducer
133	Rm1021	NP_385971	302	NC_003047	Chromosome	2025753	2026662	+	SMc00197		hypothetical protein
133	AK83	Sinme_1770	302	Contig75	Chromosome	1791530	1792438	+	Sinme_1770		protein of unknown function DUF6 transmembrane
133	BL225C	SinmeB_1615	302	Contig101	Chromosome	1691007	1691915	+	SinmeB_1615		protein of unknown function DUF6 transmembrane
1330	Rm1021	NP_437955	183	NC_003078	pSymB	1510372	1510924	-	SMb20708		putative methylated-DNA--protein-cysteine methyltransferase
1330	AK83	Sinme_4321	183	Contig74	pSymB	664801	665352	+	Sinme_4321		methylated-DNA/protein-cysteine methyltransferase
1330	BL225C	SinmeB_4813	183	Contig99	pSymB	1466027	1466578	+	SinmeB_4813		methylated-DNA/protein-cysteine methyltransferase
1331	Rm1021	NP_384998	471	NC_003047	Chromosome	979730	981146	+	SMc00960		hypothetical protein
1331	AK83	Sinme_0599	471	Contig75	Chromosome	626351	627766	+	Sinme_0599		peptidase U62 modulator of DNA gyrase
1331	BL225C	SinmeB_0504	471	Contig101	Chromosome	542591	544006	+	SinmeB_0504		peptidase U62 modulator of DNA gyrase
1332	Rm1021	NP_437674	110	NC_003078	pSymB	1241734	1242067	-	SMb21008		putative transcriptional regulator, arsR family protein
1332	AK83	Sinme_4584	107	Contig74	pSymB	921794	922117	+	Sinme_4584		regulatory protein ArsR
1332	BL225C	SinmeB_3541	107	Contig99	pSymB	72598	72921	+	SinmeB_3541		regulatory protein ArsR
1333	Rm1021	NP_437819	179	NC_003078	pSymB	1380307	1380847	+	SMb21450		hypothetical protein
1333	AK83	Sinme_4453	179	Contig74	pSymB	794998	795537	-	Sinme_4453		Cupin 2 conserved barrel domain protein
1333	BL225C	SinmeB_4947	179	Contig99	pSymB	1597347	1597886	-	SinmeB_4947		Cupin 2 conserved barrel domain protein
1334	Rm1021	NP_436497	230	NC_003037	pSymA	1296389	1297082	-	SMa2325		transcriptional regulator
1334	AK83	Sinme_5544	230	Contig73	pSymA	268606	269298	+	Sinme_5544		response regulator receiver
1334	BL225C	SinmeB_5339	230	Contig100	pSymA	261296	261988	-	SinmeB_5339		response regulator receiver
1335	Rm1021	NP_436539	333	NC_003037	pSymA	1351361	1352363	-	SMa2393	repB2	RepB2 replication protein
1335	AK83	Sinme_5508	333	Contig73	pSymA	226923	227924	+	Sinme_5508		plasmid partitioning protein RepB
1335	BL225C	SinmeB_5386	333	Contig100	pSymA	317352	318353	-	SinmeB_5386		plasmid partitioning protein RepB
1336	Rm1021	NP_436311	286	NC_003037	pSymA	1104179	1105040	+	SMa1945		hypothetical protein
1336	AK83	Sinme_6296	314	Contig73	pSymA	1015017	1015961	+	Sinme_6296		protein of unknown function DUF6 transmembrane
1336	BL225C	SinmeB_5142	314	Contig100	pSymA	87360	88304	+	SinmeB_5142		protein of unknown function DUF6 transmembrane
1337	Rm1021	NP_384314	70	NC_003047	Chromosome	239732	239945	+	SMc02883		hypothetical protein
1337	AK83	Sinme_3535	69	Contig75	Chromosome	3659801	3660010	+	Sinme_3535		Protein slyX
1337	BL225C	SinmeB_3312	69	Contig101	Chromosome	3512472	3512681	+	SinmeB_3312		Protein slyX
1338	Rm1021	NP_386708	241	NC_003047	Chromosome	2799024	2799750	+	SMc02427	hyuE	putative hydantoin racemase protein
1338	AK83	Sinme_2653	241	Contig75	Chromosome	2655166	2655891	+	Sinme_2653		Hydantoin racemase
1338	BL225C	SinmeB_2432	241	Contig101	Chromosome	2509772	2510497	+	SinmeB_2432		Hydantoin racemase
1339	Rm1021	NP_437878	304	NC_003078	pSymB	1433835	1434750	-	SMb21508	dapA3	putative dihydrodipicolinate synthetase protein
1339	AK83	Sinme_4397	300	Contig74	pSymB	741443	742345	+	Sinme_4397		Dihydrodipicolinate synthase
1339	BL225C	SinmeB_4890	304	Contig99	pSymB	1543063	1543977	+	SinmeB_4890		Dihydrodipicolinate synthase
134	Rm1021	NP_385724	282	NC_003047	Chromosome	1754541	1755390	-	SMc01175		putative oxidoreductase protein
134	AK83	Sinme_1519	282	Contig75	Chromosome	1521702	1522550	-	Sinme_1519		3-oxoacyl-[acyl-carrier-protein] reductase
134	BL225C	SinmeB_1361	282	Contig101	Chromosome	1419819	1420667	-	SinmeB_1361		3-oxoacyl-[acyl-carrier-protein] reductase
1340	Rm1021	NP_384191	416	NC_003047	Chromosome	101171	102422	-	SMc02608	soxB	sarcosine oxidase beta subunit protein
1340	AK83	Sinme_3416	416	Contig75	Chromosome	3525198	3526448	-	Sinme_3416		sarcosine oxidase, beta subunit family
1340	BL225C	SinmeB_3191	416	Contig101	Chromosome	3375636	3376886	-	SinmeB_3191		sarcosine oxidase, beta subunit family
1341	Rm1021	NP_436754	140	NC_003078	pSymB	229749	230172	-	SMb20222		hypothetical protein
1341	AK83	Sinme_3950	133	Contig74	pSymB	266521	266922	+	Sinme_3950		Cupin 2 conserved barrel domain protein
1341	BL225C	SinmeB_4447	133	Contig99	pSymB	1067003	1067404	+	SinmeB_4447		Cupin 2 conserved barrel domain protein
1342	Rm1021	NP_385492	104	NC_003047	Chromosome	1498624	1498939	+	SMc01278	sugE	chaperone homologue transmembrane protein
1342	AK83	Sinme_1179	104	Contig75	Chromosome	1196108	1196422	+	Sinme_1179		small multidrug resistance protein
1342	BL225C	SinmeB_1014	104	Contig101	Chromosome	1063259	1063573	+	SinmeB_1014		small multidrug resistance protein
1343	Rm1021	NP_437027	262	NC_003078	pSymB	527072	527861	+	SMb20505	tfxG	putative trifolitoxin immunity protein
1343	AK83	Sinme_5262	302	Contig74	pSymB	1662536	1663444	-	Sinme_5262		aminoglycoside phosphotransferase
1343	BL225C	SinmeB_4179	302	Contig99	pSymB	779446	780354	-	SinmeB_4179		aminoglycoside phosphotransferase
1344	Rm1021	NP_384803	380	NC_003047	Chromosome	760395	761538	+	SMc03063	aglG	alpha-glucoside ABC transporter permease
1344	AK83	Sinme_0391	380	Contig75	Chromosome	397393	398535	+	Sinme_0391		ABC-type transporter, integral membrane subunit
1344	BL225C	SinmeB_0304	380	Contig101	Chromosome	323254	324396	+	SinmeB_0304		ABC-type transporter, integral membrane subunit
1345	Rm1021	NP_387116	518	NC_003047	Chromosome	3266172	3267729	-	SMc02525	fdsB	putative NAD-dependent formate dehydrogenase beta subunit protein
1345	AK83	Sinme_3063	518	Contig75	Chromosome	3122258	3123814	-	Sinme_3063		NADH dehydrogenase (quinone)
1345	BL225C	SinmeB_2837	518	Contig101	Chromosome	2971485	2973041	-	SinmeB_2837		NADH dehydrogenase (quinone)
1346	Rm1021	NP_435264	299	NC_003037	pSymA	23397	24297	-	SMa0039		Transcriptional regulator, LysR family
1346	AK83	Sinme_5483	301	Contig73	pSymA	200573	201478	+	Sinme_5483		LysR substrate-binding
1346	BL225C	SinmeB_5408	299	Contig100	pSymA	342530	343429	-	SinmeB_5408		LysR substrate-binding
1347	Rm1021	NP_386244	468	NC_003047	Chromosome	2298502	2299909	-	SMc01455	dld	putative D-lactate dehydrogenase (cytochrome) protein
1347	AK83	Sinme_2116	468	Contig75	Chromosome	2112225	2113631	-	Sinme_2116		D-lactate dehydrogenase (cytochrome)
1347	BL225C	SinmeB_1960	468	Contig101	Chromosome	2013260	2014666	-	SinmeB_1960		D-lactate dehydrogenase (cytochrome)
1348	Rm1021	NP_437337	447	NC_003078	pSymB	869391	870735	+	SMb21293	guaD1	guanine deaminase
1348	AK83	Sinme_4908	447	Contig74	pSymB	1296682	1298025	-	Sinme_4908		guanine deaminase
1348	BL225C	SinmeB_3867	447	Contig99	pSymB	448918	450261	-	SinmeB_3867		guanine deaminase
1349	Rm1021	NP_385075	183	NC_003047	Chromosome	1063544	1064096	-	SMc00104		hypothetical protein
1349	AK83	Sinme_0679	183	Contig75	Chromosome	711596	712147	-	Sinme_0679		hypothetical protein
1349	BL225C	SinmeB_0583	183	Contig101	Chromosome	626388	626939	-	SinmeB_0583		hypothetical protein
135	Rm1021	NP_437344	334	NC_003078	pSymB	881500	882505	+	SMb21300	deoC	putative deoxyribose-phosphate aldolase protein
135	AK83	Sinme_4901	334	Contig74	pSymB	1284910	1285914	-	Sinme_4901		deoxyribose-phosphate aldolase
135	BL225C	SinmeB_3860	334	Contig99	pSymB	437147	438151	-	SinmeB_3860		deoxyribose-phosphate aldolase
1350	Rm1021	NP_385573	277	NC_003047	Chromosome	1581611	1582445	-	SMc01051	mazG	nucleoside triphosphate pyrophosphohydrolase
1350	AK83	Sinme_1268	277	Contig75	Chromosome	1283230	1284063	-	Sinme_1268		MazG family protein
1350	BL225C	SinmeB_1097	277	Contig101	Chromosome	1146018	1146851	-	SinmeB_1097		MazG family protein
1351	Rm1021	NP_384421	212	NC_003047	Chromosome	345627	346266	-	SMc00395	pfs	5'-methylthioadenosine/S-adenosylhomocysteine nucleosidase
1351	AK83	Sinme_3644	212	Contig75	Chromosome	3765695	3766333	-	Sinme_3644		5-methylthioadenosine/S-adenosylhomocysteine nucleosidase
1351	BL225C	SinmeB_3421	212	Contig101	Chromosome	3618380	3619018	-	SinmeB_3421		5-methylthioadenosine/S-adenosylhomocysteine nucleosidase
1352	Rm1021	NP_437118	331	NC_003078	pSymB	627124	628120	-	SMb20835		hypothetical protein
1352	BL225C	SinmeB_4081	315	Contig99	pSymB	684248	685195	+	SinmeB_4081		DNA polymerase beta domain protein region
1353	Rm1021	NP_436310	151	NC_003037	pSymA	1103711	1104167	-	SMa1943		putative transcriptional regulator
1353	AK83	Sinme_6295	299	Contig73	pSymA	1014105	1015004	-	Sinme_6295		LysR substrate-binding
1353	BL225C	SinmeB_5141	299	Contig100	pSymA	86448	87347	-	SinmeB_5141		LysR substrate-binding
1354	Rm1021	NP_385316	401	NC_003047	Chromosome	1318701	1319907	+	SMc01772	ribD	riboflavin biosynthesis protein
1354	AK83	Sinme_1007	401	Contig75	Chromosome	1018660	1019865	+	Sinme_1007		riboflavin biosynthesis protein RibD
1354	BL225C	SinmeB_0836	401	Contig101	Chromosome	883221	884426	+	SinmeB_0836		riboflavin biosynthesis protein RibD
1355	Rm1021	NP_385141	295	NC_003047	Chromosome	1133653	1134541	+	SMc02379		putative permease protein
1355	AK83	Sinme_0749	295	Contig75	Chromosome	781780	782667	+	Sinme_0749		ABC-type transporter, integral membrane subunit
1355	BL225C	SinmeB_0657	295	Contig101	Chromosome	699436	700323	+	SinmeB_0657		ABC-type transporter, integral membrane subunit
1356	Rm1021	NP_385225	569	NC_003047	Chromosome	1216831	1218541	+	SMc02543		hypothetical protein
1356	AK83	Sinme_0915	569	Contig75	Chromosome	916723	918432	+	Sinme_0915		Peptidoglycan-binding lysin domain
1356	BL225C	SinmeB_0743	569	Contig101	Chromosome	781351	783060	+	SinmeB_0743		Peptidoglycan-binding lysin domain
1357	Rm1021	NP_384181	222	NC_003047	Chromosome	91221	91890	-	SMc02594		hypothetical protein
1357	AK83	Sinme_3406	222	Contig75	Chromosome	3515249	3515917	-	Sinme_3406		5-formyltetrahydrofolate cyclo-ligase
1357	BL225C	SinmeB_3181	222	Contig101	Chromosome	3365686	3366354	-	SinmeB_3181		5-formyltetrahydrofolate cyclo-ligase
1358	Rm1021	NP_386565	289	NC_003047	Chromosome	2649288	2650158	+	SMc01826		ABC transporter permease
1358	AK83	Sinme_2507	289	Contig75	Chromosome	2507041	2507910	+	Sinme_2507		ABC-type transporter, integral membrane subunit
1358	BL225C	SinmeB_2286	289	Contig101	Chromosome	2360296	2361165	+	SinmeB_2286		ABC-type transporter, integral membrane subunit
1359	Rm1021	NP_385711	384	NC_003047	Chromosome	1741543	1742698	-	SMc01188	dac	putative penicillin-binding precursor (D-alanyl-D-alanine carboxypeptidase fraction A) transmembrane protein
1359	AK83	Sinme_1504	384	Contig75	Chromosome	1508705	1509859	-	Sinme_1504		Serine-type D-Ala-D-Ala carboxypeptidase
1359	BL225C	SinmeB_1279	384	Contig101	Chromosome	1355150	1356304	-	SinmeB_1279		Serine-type D-Ala-D-Ala carboxypeptidase
136	Rm1021	NP_384228	274	NC_003047	Chromosome	142578	143403	+	SMc04130		hypothetical protein
136	AK83	Sinme_3453	274	Contig75	Chromosome	3566605	3567429	+	Sinme_3453		Xylose isomerase domain-containing protein TIM barrel
136	BL225C	SinmeB_3228	274	Contig101	Chromosome	3417042	3417866	+	SinmeB_3228		Xylose isomerase domain-containing protein TIM barrel
1360	Rm1021	NP_386495	328	NC_003047	Chromosome	2578414	2579401	+	SMc02727		hypothetical protein
1360	AK83	Sinme_2436	292	Contig75	Chromosome	2437540	2438418	+	Sinme_2436		Extensin family protein
1360	BL225C	SinmeB_2215	292	Contig101	Chromosome	2290796	2291674	+	SinmeB_2215		Extensin family protein
1361	Rm1021	NP_387313	159	NC_003047	Chromosome	3490677	3491157	+	SMc03824		putative transcription regulator protein
1361	AK83	Sinme_3204	159	Contig75	Chromosome	3265490	3265969	+	Sinme_3204		regulatory protein MarR
1361	BL225C	SinmeB_2978	159	Contig101	Chromosome	3114731	3115210	+	SinmeB_2978		regulatory protein MarR
1362	Rm1021	NP_437893	271	NC_003078	pSymB	1446367	1447183	-	SMb21523	minD	putative cell division inhibitor protein
1362	AK83	Sinme_4383	271	Contig74	pSymB	729022	729837	+	Sinme_4383		septum site-determining protein MinD
1362	BL225C	SinmeB_4876	271	Contig99	pSymB	1530665	1531480	+	SinmeB_4876		septum site-determining protein MinD
1363	Rm1021	NP_386929	153	NC_003047	Chromosome	3043935	3044397	-	SMc04040	ibpA	heat shock protein
1363	AK83	Sinme_2876	153	Contig75	Chromosome	2899730	2900191	-	Sinme_2876		heat shock protein Hsp20
1363	BL225C	SinmeB_2652	153	Contig101	Chromosome	2751613	2752074	-	SinmeB_2652		heat shock protein Hsp20
1364	Rm1021	NP_384863	127	NC_003047	Chromosome	832914	833298	+	SMc00812		hypothetical protein
1364	AK83	Sinme_0466	127	Contig75	Chromosome	479534	479917	+	Sinme_0466		Glyoxalase/bleomycin resistance protein/dioxygenase
1364	BL225C	SinmeB_0371	127	Contig101	Chromosome	395773	396156	+	SinmeB_0371		Glyoxalase/bleomycin resistance protein/dioxygenase
1365	Rm1021	NP_386351	288	NC_003047	Chromosome	2425833	2426700	+	SMc01633		ABC transporter permease
1365	AK83	Sinme_2225	288	Contig75	Chromosome	2238380	2239246	+	Sinme_2225		ABC-type transporter, integral membrane subunit
1365	BL225C	SinmeB_2069	288	Contig101	Chromosome	2139414	2140280	+	SinmeB_2069		ABC-type transporter, integral membrane subunit
1366	Rm1021	NP_436955	219	NC_003078	pSymB	444242	444902	+	SMb20429		putative amino acid ABC transporter permease protein
1366	AK83	Sinme_3751	219	Contig74	pSymB	56677	57336	-	Sinme_3751		ectoine/hydroxyectoine ABC transporter, permease protein EhuC
1366	BL225C	SinmeB_4247	219	Contig99	pSymB	854457	855116	-	SinmeB_4247		ectoine/hydroxyectoine ABC transporter, permease protein EhuC
1367	Rm1021	NP_386709	506	NC_003047	Chromosome	2799806	2801327	-	SMc02428		putative oxidoreductase protein
1367	AK83	Sinme_2654	506	Contig75	Chromosome	2655948	2657468	-	Sinme_2654		FAD dependent oxidoreductase
1367	BL225C	SinmeB_2433	506	Contig101	Chromosome	2510554	2512074	-	SinmeB_2433		FAD dependent oxidoreductase
1368	Rm1021	NP_385785	99	NC_003047	Chromosome	1821861	1822161	-	SMc00252		putative signal peptide protein
1368	AK83	Sinme_1586	99	Contig75	Chromosome	1589012	1589311	-	Sinme_1586		hypothetical protein
1368	BL225C	SinmeB_1429	99	Contig101	Chromosome	1487138	1487437	-	SinmeB_1429		hypothetical protein
1369	Rm1021	NP_387192	97	NC_003047	Chromosome	3347295	3347589	+	SMc03238		hypothetical protein
1369	AK83	Sinme_3140	97	Contig75	Chromosome	3203380	3203673	+	Sinme_3140		protein of unknown function YGGT
1369	BL225C	SinmeB_2914	97	Contig101	Chromosome	3052609	3052902	+	SinmeB_2914		protein of unknown function YGGT
137	Rm1021	NP_435900	541	NC_003037	pSymA	658827	660453	-	SMa1198		copper export protein
137	AK83	Sinme_5871	541	Contig73	pSymA	577138	578763	-	Sinme_5871		copper resistance protein CopC
137	BL225C	SinmeB_6158	541	Contig100	pSymA	1072024	1073649	-	SinmeB_6158		copper resistance protein CopC
1370	Rm1021	NP_385910	146	NC_003047	Chromosome	1956088	1956529	-	SMc00469	dksA	putative DNAK SUPPRESOR protein
1370	AK83	Sinme_1709	139	Contig75	Chromosome	1721870	1722289	-	Sinme_1709		RNA polymerase-binding protein DksA
1370	BL225C	SinmeB_1554	139	Contig101	Chromosome	1621343	1621762	-	SinmeB_1554		RNA polymerase-binding protein DksA
1371	Rm1021	NP_384716	146	NC_003047	Chromosome	679387	679828	+	SMc02306		hypothetical protein
1371	AK83	Sinme_0299	146	Contig75	Chromosome	315496	315936	+	Sinme_0299		hypothetical protein
1371	BL225C	SinmeB_0212	146	Contig101	Chromosome	240923	241363	+	SinmeB_0212		hypothetical protein
1372	Rm1021	NP_437504	491	NC_003078	pSymB	1049321	1050797	-	SMb21525		putative transcriptional regulator protein
1372	AK83	Sinme_4747	491	Contig74	pSymB	1114862	1116337	+	Sinme_4747		aminotransferase class I and II
1372	BL225C	SinmeB_3706	491	Contig99	pSymB	267836	269311	+	SinmeB_3706		regulatory protein GntR HTH
1373	Rm1021	NP_387434	232	NC_003047	Chromosome	3636979	3637678	+	SMc04094		hypothetical protein
1373	AK83	Sinme_3319	232	Contig75	Chromosome	3408112	3408810	+	Sinme_3319		protein of unknown function DUF1013
1373	BL225C	SinmeB_3094	232	Contig101	Chromosome	3258533	3259231	+	SinmeB_3094		protein of unknown function DUF1013
1374	Rm1021	NP_386813	62	NC_003047	Chromosome	2914480	2914669	-	SMc00665		hypothetical protein
1374	AK83	Sinme_2762	62	Contig75	Chromosome	2773413	2773601	-	Sinme_2762		hypothetical protein
1374	BL225C	SinmeB_2538	62	Contig101	Chromosome	2625177	2625365	-	SinmeB_2538		hypothetical protein
1375	Rm1021	NP_386890	67	NC_003047	Chromosome	2996918	2997122	+	SMc04000		hypothetical protein
1375	AK83	Sinme_2839	67	Contig75	Chromosome	2854383	2854586	+	Sinme_2839		protein of unknown function DUF465
1375	BL225C	SinmeB_2615	67	Contig101	Chromosome	2706266	2706469	+	SinmeB_2615		protein of unknown function DUF465
1376	Rm1021	NP_386699	520	NC_003047	Chromosome	2789228	2790791	+	SMc02417		putative peptide-binding periplasmic ABC transporter protein
1376	AK83	Sinme_2644	520	Contig75	Chromosome	2645370	2646932	+	Sinme_2644		ABC-type transporter, periplasmic subunit
1376	BL225C	SinmeB_2423	520	Contig101	Chromosome	2499976	2501538	+	SinmeB_2423		ABC-type transporter, periplasmic subunit
1377	Rm1021	NP_385860	362	NC_003047	Chromosome	1899713	1900802	+	SMc00513		putative amino acid-binding periplasmic protein
1377	AK83	Sinme_1658	362	Contig75	Chromosome	1665510	1666598	+	Sinme_1658		Extracellular ligand-binding receptor
1377	BL225C	SinmeB_1503	362	Contig101	Chromosome	1564965	1566053	+	SinmeB_1503		Extracellular ligand-binding receptor
1378	Rm1021	NP_437019	509	NC_003078	pSymB	516972	518502	-	SMb20497	lyx	putative L-xylulose kinase protein
1378	BL225C	SinmeB_4187	509	Contig99	pSymB	788808	790337	+	SinmeB_4187		L-xylulokinase
1379	Rm1021	NP_435681	266	NC_003037	pSymA	437840	438641	+	SMa0802		ABC transporter, permease
1379	AK83	Sinme_6367	266	Contig73	pSymA	1091764	1092564	-	Sinme_6367		ABC-type transporter, integral membrane subunit
1379	BL225C	SinmeB_6008	266	Contig100	pSymA	921502	922302	+	SinmeB_6008		ABC-type transporter, integral membrane subunit
138	Rm1021	NP_386550	290	NC_003047	Chromosome	2632013	2632886	-	SMc01497	smoF	sorbitol/mannitol transport inner membrane transmembrane protein
138	AK83	Sinme_2492	290	Contig75	Chromosome	2489766	2490638	-	Sinme_2492		ABC-type transporter, integral membrane subunit
138	BL225C	SinmeB_2271	290	Contig101	Chromosome	2343021	2343893	-	SinmeB_2271		ABC-type transporter, integral membrane subunit
1380	Rm1021	NP_436005	326	NC_003037	pSymA	762865	763846	-	SMa1386		oxidoreductase
1380	AK83	Sinme_5952	389	Contig73	pSymA	654752	655921	-	Sinme_5952		FAD dependent oxidoreductase
1380	BL225C	SinmeB_6271	389	Contig100	pSymA	1177463	1178632	-	SinmeB_6271		FAD dependent oxidoreductase
1381	Rm1021	NP_384366	348	NC_003047	Chromosome	296606	297653	-	SMc00340		putative oxidoreductase protein
1381	AK83	Sinme_3588	348	Contig75	Chromosome	3716672	3717718	-	Sinme_3588		Phosphoglycerate dehydrogenase
1381	BL225C	SinmeB_3365	348	Contig101	Chromosome	3569345	3570391	-	SinmeB_3365		Phosphoglycerate dehydrogenase
1382	Rm1021	NP_438024	449	NC_003078	pSymB	1584642	1585992	-	SMb21691		putative nitrilotriacetate monooxygenase component A protein
1382	AK83	Sinme_4258	449	Contig74	pSymB	595181	596530	+	Sinme_4258		FMN-dependent oxidoreductase, nitrilotriacetate monooxygenase family
1382	BL225C	SinmeB_4751	449	Contig99	pSymB	1396389	1397738	+	SinmeB_4751		FMN-dependent oxidoreductase, nitrilotriacetate monooxygenase family
1383	Rm1021	NP_384975	197	NC_003047	Chromosome	953845	954439	-	SMc00983		hypothetical protein
1383	AK83	Sinme_0576	197	Contig75	Chromosome	600466	601059	-	Sinme_0576		hypothetical protein
1383	BL225C	SinmeB_0481	197	Contig101	Chromosome	516706	517299	-	SinmeB_0481		hypothetical protein
1384	Rm1021	NP_387355	613	NC_003047	Chromosome	3529671	3531513	-	SMc03866		ABC transporter ATP-binding protein
1384	AK83	Sinme_3246	613	Contig75	Chromosome	3304484	3306325	-	Sinme_3246		ABC transporter related
1384	BL225C	SinmeB_3021	613	Contig101	Chromosome	3154900	3156741	-	SinmeB_3021		ABC transporter related
1385	Rm1021	NP_385923	291	NC_003047	Chromosome	1972799	1973675	-	SMc00189	fbcC	putative cytochrome C1 protein
1385	AK83	Sinme_1722	291	Contig75	Chromosome	1738576	1739451	-	Sinme_1722		cytochrome c1
1385	BL225C	SinmeB_1567	291	Contig101	Chromosome	1638054	1638929	-	SinmeB_1567		cytochrome c1
1386	Rm1021	NP_386508	247	NC_003047	Chromosome	2594180	2594924	+	SMc04457		hypothetical protein
1386	AK83	Sinme_2449	247	Contig75	Chromosome	2453198	2453941	+	Sinme_2449		Protein of unknown function DUF2470
1386	BL225C	SinmeB_2228	247	Contig101	Chromosome	2306453	2307196	+	SinmeB_2228		Protein of unknown function DUF2470
1387	Rm1021	NP_437436	893	NC_003078	pSymB	987518	990200	+	SMb21320	wgaB	putative bifunctional glycosyltransferase, forming beta-glycosyl and alpha-glycosyl linkages protein
1387	AK83	Sinme_4811	893	Contig74	pSymB	1176941	1179622	-	Sinme_4811		glycosyl transferase group 1
1387	BL225C	SinmeB_3770	893	Contig99	pSymB	329440	332121	-	SinmeB_3770		glycosyl transferase group 1
1388	Rm1021	NP_436389	292	NC_003037	pSymA	1181687	1182566	+	SMa2095		hypothetical protein
1388	AK83	Sinme_6820	292	Contig72	Plasmid1	196745	197623	+	Sinme_6820		NmrA family protein
1388	BL225C	SinmeB_5642	292	Contig100	pSymA	560805	561683	-	SinmeB_5642		NmrA family protein
1389	Rm1021	NP_384236	440	NC_003047	Chromosome	152704	154027	+	SMc04122	deoA	thymidine phosphorylase
1389	AK83	Sinme_3461	440	Contig75	Chromosome	3576730	3578052	+	Sinme_3461		Thymidine phosphorylase
1389	BL225C	SinmeB_3238	440	Contig101	Chromosome	3429401	3430723	+	SinmeB_3238		Thymidine phosphorylase
139	Rm1021	NP_385218	160	NC_003047	Chromosome	1210659	1211142	+	SMc02550		hypothetical protein
139	AK83	Sinme_0908	166	Contig75	Chromosome	910533	911033	+	Sinme_0908		glutathione-dependent formaldehyde-activating GFA
139	BL225C	SinmeB_0736	160	Contig101	Chromosome	775179	775661	+	SinmeB_0736		glutathione-dependent formaldehyde-activating GFA
1390	Rm1021	NP_385108	525	NC_003047	Chromosome	1093567	1095145	+	SMc00059		putative sensor histidine kinase protein
1390	AK83	Sinme_0711	531	Contig75	Chromosome	741602	743197	+	Sinme_0711		ATP-binding region ATPase domain protein
1390	BL225C	SinmeB_0615	531	Contig101	Chromosome	656393	657988	+	SinmeB_0615		ATP-binding region ATPase domain protein
1391	Rm1021	NP_384999	409	NC_003047	Chromosome	981287	982517	-	SMc00068		hypothetical protein
1391	AK83	Sinme_0600	409	Contig75	Chromosome	627908	629137	-	Sinme_0600		Serine-type D-Ala-D-Ala carboxypeptidase
1391	BL225C	SinmeB_0505	409	Contig101	Chromosome	544148	545377	-	SinmeB_0505		Serine-type D-Ala-D-Ala carboxypeptidase
1392	Rm1021	NP_384909	299	NC_003047	Chromosome	881815	882715	+	SMc00930		hypothetical protein
1392	AK83	Sinme_0512	294	Contig75	Chromosome	529501	530385	+	Sinme_0512		Patatin
1392	BL225C	SinmeB_0416	294	Contig101	Chromosome	444688	445572	+	SinmeB_0416		Patatin
1393	Rm1021	NP_385829	405	NC_003047	Chromosome	1866273	1867491	-	SMc00294		aminotransferase
1393	AK83	Sinme_1627	405	Contig75	Chromosome	1632069	1633286	-	Sinme_1627		LL-diaminopimelate aminotransferase
1393	BL225C	SinmeB_1472	405	Contig101	Chromosome	1531524	1532741	-	SinmeB_1472		LL-diaminopimelate aminotransferase
1394	Rm1021	NP_387048	370	NC_003047	Chromosome	3175542	3176655	+	SMc03211		putative 4-hydroxyphenylpyruvate dioxygenase protein
1394	AK83	Sinme_2998	370	Contig75	Chromosome	3033999	3035111	+	Sinme_2998		4-hydroxyphenylpyruvate dioxygenase
1394	BL225C	SinmeB_2772	370	Contig101	Chromosome	2883216	2884328	+	SinmeB_2772		4-hydroxyphenylpyruvate dioxygenase
1395	Rm1021	NP_436736	313	NC_003078	pSymB	212467	213409	+	SMb20203	cbbR	transcriptional regulator protein
1395	AK83	Sinme_3969	313	Contig74	pSymB	283264	284205	-	Sinme_3969		LysR substrate-binding
1395	BL225C	SinmeB_4466	313	Contig99	pSymB	1083745	1084686	-	SinmeB_4466		LysR substrate-binding
1396	Rm1021	NP_385106	140	NC_003047	Chromosome	1092005	1092428	-	SMc00118		hypothetical protein
1396	AK83	Sinme_0709	140	Contig75	Chromosome	740058	740480	-	Sinme_0709		Fe-S metabolism associated SufE
1396	BL225C	SinmeB_0613	140	Contig101	Chromosome	654849	655271	-	SinmeB_0613		Fe-S metabolism associated SufE
1397	Rm1021	NP_437950	169	NC_003078	pSymB	1504674	1505184	-	SMb20703		hypothetical protein
1397	AK83	Sinme_4326	153	Contig74	pSymB	670592	671053	+	Sinme_4326		YbhB YbcL family protein
1397	BL225C	SinmeB_4818	153	Contig99	pSymB	1471818	1472279	+	SinmeB_4818		YbhB YbcL family protein
1398	Rm1021	NP_384376	421	NC_003047	Chromosome	305506	306772	-	SMc00350		putative transport transmembrane protein
1398	AK83	Sinme_3600	421	Contig75	Chromosome	3725573	3726838	-	Sinme_3600		major facilitator superfamily MFS_1
1398	BL225C	SinmeB_3377	421	Contig101	Chromosome	3578246	3579511	-	SinmeB_3377		major facilitator superfamily MFS_1
1399	Rm1021	NP_385340	712	NC_003047	Chromosome	1341497	1343636	+	SMc01795		polysaccharide transporter
1399	AK83	Sinme_1032	712	Contig75	Chromosome	1041455	1043593	+	Sinme_1032		lipopolysaccharide biosynthesis protein
1399	BL225C	SinmeB_0862	712	Contig101	Chromosome	906017	908155	+	SinmeB_0862		lipopolysaccharide biosynthesis protein
14	Rm1021	NP_435638	142	NC_003037	pSymA	396953	397382	-	SMa0739		hypothetical protein
14	AK83	Sinme_6774	142	Contig72	Plasmid1	157478	157906	+	Sinme_6774		hypothetical protein
140	Rm1021	NP_385654	120	NC_003047	Chromosome	1673242	1673605	-	SMc02048	gcvH	glycine cleavage system protein H
140	AK83	Sinme_1351	120	Contig75	Chromosome	1375560	1375922	-	Sinme_1351		Glycine cleavage system H protein
140	BL225C	SinmeB_1180	120	Contig101	Chromosome	1237652	1238014	-	SinmeB_1180		Glycine cleavage system H protein
1400	Rm1021	NP_386997	458	NC_003047	Chromosome	3117627	3119004	-	SMc03160		beta-glucosidase
1400	AK83	Sinme_2945	458	Contig75	Chromosome	2974592	2975968	-	Sinme_2945		beta-galactosidase
1400	BL225C	SinmeB_2720	457	Contig101	Chromosome	2825299	2826672	-	SinmeB_2720		beta-galactosidase
1401	Rm1021	NP_437328	471	NC_003078	pSymB	858903	860319	-	SMb21284		uricase
1401	AK83	Sinme_4917	471	Contig74	pSymB	1307098	1308513	+	Sinme_4917		urate catabolism protein
1401	BL225C	SinmeB_3876	471	Contig99	pSymB	459334	460749	+	SinmeB_3876		urate catabolism protein
1402	Rm1021	NP_437702	1229	NC_003078	pSymB	1272316	1276006	+	SMb20868		putative two-component sensor histidine kinase protein
1402	AK83	Sinme_4558	1229	Contig74	pSymB	887936	891625	-	Sinme_4558		PAS sensor protein
1402	BL225C	SinmeB_3514	1229	Contig99	pSymB	38654	42343	-	SinmeB_3514		PAS sensor protein
1403	Rm1021	NP_385737	129	NC_003047	Chromosome	1767995	1768385	-	SMc00939		hypothetical protein
1403	AK83	Sinme_1532	129	Contig75	Chromosome	1535156	1535545	-	Sinme_1532		YCII-related
1403	BL225C	SinmeB_1374	129	Contig101	Chromosome	1433273	1433662	-	SinmeB_1374		YCII-related
1404	Rm1021	NP_385110	116	NC_003047	Chromosome	1096147	1096498	+	SMc00061		hypothetical protein
1404	AK83	Sinme_0713	111	Contig75	Chromosome	744215	744550	+	Sinme_0713		protein of unknown function DUF1491
1404	BL225C	SinmeB_0617	111	Contig101	Chromosome	659006	659341	+	SinmeB_0617		protein of unknown function DUF1491
1405	Rm1021	NP_436031	304	NC_003037	pSymA	791792	792707	-	SMa1437		ABC transporter permease
1405	AK83	Sinme_5978	305	Contig73	pSymA	683587	684504	-	Sinme_5978		ABC-type transporter, integral membrane subunit
1405	BL225C	SinmeB_6298	305	Contig100	pSymA	1206390	1207307	-	SinmeB_6298		ABC-type transporter, integral membrane subunit
1406	Rm1021	NP_386534	355	NC_003047	Chromosome	2616469	2617537	+	SMc01513	hmuS	putative hemin transport protein
1406	AK83	Sinme_2475	353	Contig75	Chromosome	2474228	2475289	+	Sinme_2475		Haemin-degrading family protein
1406	BL225C	SinmeB_2254	353	Contig101	Chromosome	2327483	2328544	+	SinmeB_2254		Haemin-degrading family protein
1407	Rm1021	NP_386787	311	NC_003047	Chromosome	2886348	2887284	+	SMc00691	xerD	site-specific tyrosine recombinase XerD
1407	AK83	Sinme_2737	311	Contig75	Chromosome	2745280	2746215	+	Sinme_2737		Tyrosine recombinase xerC
1407	BL225C	SinmeB_2513	311	Contig101	Chromosome	2597044	2597979	+	SinmeB_2513		tyrosine recombinase XerD
1408	Rm1021	NP_437319	259	NC_003078	pSymB	848978	849758	+	SMb21275	potC	putative spermidineputrescine ABC transporter permease protein
1408	AK83	Sinme_4926	259	Contig74	pSymB	1317629	1318408	-	Sinme_4926		ABC-type transporter, integral membrane subunit
1408	BL225C	SinmeB_3885	259	Contig99	pSymB	469895	470674	-	SinmeB_3885		ABC-type transporter, integral membrane subunit
1409	Rm1021	NP_384396	296	NC_003047	Chromosome	324842	325733	+	SMc00370		putative transcription regulator protein
1409	AK83	Sinme_3619	296	Contig75	Chromosome	3744910	3745800	+	Sinme_3619		LysR substrate-binding
1409	BL225C	SinmeB_3396	296	Contig101	Chromosome	3597583	3598473	+	SinmeB_3396		LysR substrate-binding
141	Rm1021	NP_386991	157	NC_003047	Chromosome	3112205	3112679	+	SMc03154		hypothetical protein
141	AK83	Sinme_2939	157	Contig75	Chromosome	2969170	2969643	+	Sinme_2939		adenylate cyclase
141	BL225C	SinmeB_2714	157	Contig101	Chromosome	2819877	2820350	+	SinmeB_2714		adenylate cyclase
1410	Rm1021	NP_385004	272	NC_003047	Chromosome	986488	987307	+	SMc00005	fabI1	enoyl-(acyl carrier protein) reductase
1410	AK83	Sinme_0605	272	Contig75	Chromosome	633109	633927	+	Sinme_0605		Enoyl-[acyl-carrier-protein] reductase (NADH)
1410	BL225C	SinmeB_0510	272	Contig101	Chromosome	549349	550167	+	SinmeB_0510		Enoyl-[acyl-carrier-protein] reductase (NADH)
1411	Rm1021	NP_436155	194	NC_003037	pSymA	926870	927455	-	SMa1660		hypothetical protein
1411	AK83	Sinme_6098	194	Contig73	pSymA	812686	813270	-	Sinme_6098		GCN5-related N-acetyltransferase
1411	BL225C	SinmeB_6417	194	Contig100	pSymA	1333331	1333915	-	SinmeB_6417		GCN5-related N-acetyltransferase
1412	Rm1021	NP_387051	684	NC_003047	Chromosome	3179231	3181286	+	SMc03148		hypothetical protein
1412	AK83	Sinme_3001	684	Contig75	Chromosome	3037689	3039743	+	Sinme_3001		hypothetical protein
1412	BL225C	SinmeB_2775	684	Contig101	Chromosome	2886906	2888960	+	SinmeB_2775		hypothetical protein
1413	Rm1021	NP_436397	516	NC_003037	pSymA	1191762	1193313	+	SMa2111		hypothetical protein
1413	AK83	Sinme_6831	516	Contig72	Plasmid1	208480	210030	+	Sinme_6831		hemolysin-type calcium-binding region
1413	BL225C	SinmeB_5632	516	Contig100	pSymA	548669	550219	-	SinmeB_5632		hemolysin-type calcium-binding region
1414	Rm1021	NP_437958	270	NC_003078	pSymB	1513277	1514090	+	SMb20711		hypothetical protein
1414	AK83	Sinme_4317	270	Contig74	pSymB	661634	662446	-	Sinme_4317		Xylose isomerase domain-containing protein TIM barrel
1414	BL225C	SinmeB_4810	270	Contig99	pSymB	1462859	1463671	-	SinmeB_4810		Xylose isomerase domain-containing protein TIM barrel
1415	Rm1021	NP_437275	384	NC_003078	pSymB	795653	796808	-	SMb21231		putative glycosyltransferase protein
1415	AK83	Sinme_4965	408	Contig74	pSymB	1369203	1370429	+	Sinme_4965		glycosyl transferase group 1
1415	BL225C	SinmeB_3924	408	Contig99	pSymB	521454	522680	+	SinmeB_3924		glycosyl transferase group 1
1416	Rm1021	NP_437605	328	NC_003078	pSymB	1168149	1169136	+	SMb20942	exoB	UDP glucose 4-epimerase protein
1416	AK83	Sinme_4648	328	Contig74	pSymB	995442	996428	-	Sinme_4648		UDP-glucose 4-epimerase
1416	BL225C	SinmeB_3604	328	Contig99	pSymB	146733	147719	-	SinmeB_3604		UDP-glucose 4-epimerase
1417	Rm1021	NP_385853	105	NC_003047	Chromosome	1893771	1894089	-	SMc00520		hypothetical protein
1417	AK83	Sinme_1651	105	Contig75	Chromosome	1659568	1659885	-	Sinme_1651		TfoX domain-containing protein
1417	BL225C	SinmeB_1496	105	Contig101	Chromosome	1559023	1559340	-	SinmeB_1496		TfoX domain-containing protein
1418	Rm1021	NP_435537	130	NC_003037	pSymA	296597	296990	+	SMa0558		hypothetical protein
1418	AK83	Sinme_5328	130	Contig73	pSymA	50519	50911	-	Sinme_5328		Antibiotic biosynthesis monooxygenase
1418	BL225C	SinmeB_5684	130	Contig100	pSymA	600849	601241	+	SinmeB_5684		Antibiotic biosynthesis monooxygenase
1419	Rm1021	NP_384552	44	NC_003047	Chromosome	482685	482820	-	SMc04434	rpmH	50S ribosomal protein L34
1419	AK83	Sinme_0079	44	Contig75	Chromosome	82432	82566	-	Sinme_0079		50S ribosomal protein L34
1419	BL225C	SinmeB_0079	44	Contig101	Chromosome	83457	83591	-	SinmeB_0079		50S ribosomal protein L34
142	Rm1021	NP_436288	147	NC_003037	pSymA	1076879	1077323	+	SMa1894		methionine sulfoxide reductase B
142	AK83	Sinme_5770	147	Contig73	pSymA	477678	478121	-	Sinme_5770		Peptide methionine sulfoxide reductase msrB
142	AK83	Sinme_6266	147	Contig73	pSymA	987634	988077	+	Sinme_6266		Peptide methionine sulfoxide reductase msrB
142	BL225C	SinmeB_5104	147	Contig100	pSymA	52346	52789	+	SinmeB_5104		methionine-R-sulfoxide reductase
1420	Rm1021	NP_386041	147	NC_003047	Chromosome	2095395	2095839	+	SMc04265		hypothetical protein
1420	AK83	Sinme_1906	147	Contig75	Chromosome	1910554	1910997	+	Sinme_1906		hypothetical protein
1420	BL225C	SinmeB_1747	147	Contig101	Chromosome	1808924	1809367	+	SinmeB_1747		hypothetical protein
1421	Rm1021	NP_385641	217	NC_003047	Chromosome	1656032	1656686	+	SMc02061	bioS	biotin-regulated protein
1421	AK83	Sinme_1337	217	Contig75	Chromosome	1358504	1359157	+	Sinme_1337		biotin-regulated protein
1421	BL225C	SinmeB_1167	217	Contig101	Chromosome	1220442	1221095	+	SinmeB_1167		biotin-regulated protein
1422	Rm1021	NP_387380	257	NC_003047	Chromosome	3558750	3559524	+	SMc03891		putative amino acid-binding periplasmic ABC transporter protein
1422	AK83	Sinme_3270	257	Contig75	Chromosome	3332381	3333154	+	Sinme_3270		ABC-type transporter, periplasmic subunit family 3
1422	BL225C	SinmeB_3045	257	Contig101	Chromosome	3182802	3183575	+	SinmeB_3045		ABC-type transporter, periplasmic subunit family 3
1423	Rm1021	NP_385896	276	NC_003047	Chromosome	1933885	1934716	-	SMc00482		hypothetical protein
1423	AK83	Sinme_1695	276	Contig75	Chromosome	1699666	1700496	-	Sinme_1695		RNA methyltransferase, TrmH family, group 1
1423	BL225C	SinmeB_1540	276	Contig101	Chromosome	1599139	1599969	-	SinmeB_1540		RNA methyltransferase, TrmH family, group 1
1424	Rm1021	NP_435369	140	NC_003037	pSymA	128084	128507	+	SMa0229		hypothetical protein
1424	AK83	Sinme_5371	140	Contig73	pSymA	95652	96074	-	Sinme_5371		transcription elongation factor GreA/GreB domain-containing protein
1424	BL225C	SinmeB_5528	140	Contig100	pSymA	457095	457517	+	SinmeB_5528		transcription elongation factor GreA/GreB domain-containing protein
1425	Rm1021	NP_437758	140	NC_003078	pSymB	1327058	1327481	-	SMb20920		hypothetical protein
1425	AK83	Sinme_0287	121	Contig75	Chromosome	302790	303155	+	Sinme_0287		hypothetical protein
1425	AK83	Sinme_0838	121	Contig75	Chromosome	843435	843800	+	Sinme_0838		hypothetical protein
1425	BL225C	SinmeB_1666	121	Contig101	Chromosome	1737046	1737411	-	SinmeB_1666		hypothetical protein
1426	Rm1021	NP_386961	417	NC_003047	Chromosome	3083685	3084939	-	SMc03933	soxB2	putative sarcosine oxidase subunit B protein
1426	AK83	Sinme_2909	417	Contig75	Chromosome	2940656	2941909	-	Sinme_2909		sarcosine oxidase, beta subunit family
1426	BL225C	SinmeB_2684	417	Contig101	Chromosome	2791363	2792616	-	SinmeB_2684		sarcosine oxidase, beta subunit family
1427	Rm1021	NP_384532	1061	NC_003047	Chromosome	461102	464288	-	SMc01095	mexF1	multidrug-efflux system transmembrane protein
1427	AK83	Sinme_0057	1061	Contig75	Chromosome	60851	64036	-	Sinme_0057		transporter, hydrophobe/amphiphile efflux-1 (HAE1) family
1427	BL225C	SinmeB_0058	1061	Contig101	Chromosome	61874	65059	-	SinmeB_0058		transporter, hydrophobe/amphiphile efflux-1 (HAE1) family
1428	Rm1021	NP_437962	301	NC_003078	pSymB	1518495	1519401	-	SMb20715		putative transcriptional regulator, LysR family protein
1428	AK83	Sinme_4312	296	Contig74	pSymB	656338	657228	+	Sinme_4312		LysR substrate-binding
1428	BL225C	SinmeB_4805	296	Contig99	pSymB	1457562	1458452	+	SinmeB_4805		LysR substrate-binding
1429	Rm1021	NP_384856	214	NC_003047	Chromosome	824263	824908	+	SMc00805		hypothetical protein
1429	AK83	Sinme_0456	214	Contig75	Chromosome	470919	471563	+	Sinme_0456		SMP-30/Gluconolaconase/LRE-like region-containing protein
1429	BL225C	SinmeB_0361	214	Contig101	Chromosome	387122	387766	+	SinmeB_0361		SMP-30/Gluconolaconase/LRE-like region-containing protein
143	AK83	Sinme_5571	92	Contig73	pSymA	297911	298189	-	Sinme_5571		plasmid stabilization system
1430	Rm1021	NP_387287	338	NC_003047	Chromosome	3462914	3463931	+	SMc03798	galM	aldose 1-epimerase protein
1430	AK83	Sinme_3177	338	Contig75	Chromosome	3237727	3238743	+	Sinme_3177		Aldose 1-epimerase
1430	BL225C	SinmeB_2951	338	Contig101	Chromosome	3086968	3087984	+	SinmeB_2951		Aldose 1-epimerase
1431	Rm1021	NP_387166	179	NC_003047	Chromosome	3321608	3322148	-	SMc02475		putative outer membrane lipoprotein precursor
1431	AK83	Sinme_3113	179	Contig75	Chromosome	3177694	3178233	-	Sinme_3113		outer membrane lipoprotein omp19
1431	BL225C	SinmeB_2887	179	Contig101	Chromosome	3026921	3027460	-	SinmeB_2887		outer membrane lipoprotein omp19
1432	Rm1021	NP_384339	201	NC_003047	Chromosome	263173	263779	+	SMc02908	recR	recombination protein RecR
1432	AK83	Sinme_3560	201	Contig75	Chromosome	3683239	3683844	+	Sinme_3560		Recombination protein recR
1432	BL225C	SinmeB_3337	201	Contig101	Chromosome	3535912	3536517	+	SinmeB_3337		Recombination protein recR
1433	Rm1021	NP_385091	712	NC_003047	Chromosome	1078095	1080234	-	SMc00114	ptrB	protease II oligopeptidase B hydrolase serine protease protein
1433	AK83	Sinme_0694	702	Contig75	Chromosome	726147	728255	-	Sinme_0694		Oligopeptidase B
1433	BL225C	SinmeB_0598	702	Contig101	Chromosome	640940	643048	-	SinmeB_0598		Oligopeptidase B
1434	Rm1021	NP_386841	645	NC_003047	Chromosome	2942181	2944119	-	SMc04459	ftsH	metalloprotease transmembrane protein
1434	AK83	Sinme_2790	645	Contig75	Chromosome	2801001	2802938	-	Sinme_2790		ATP-dependent metalloprotease FtsH
1434	BL225C	SinmeB_2566	645	Contig101	Chromosome	2652878	2654815	-	SinmeB_2566		ATP-dependent metalloprotease FtsH
1435	Rm1021	NP_385593	838	NC_003047	Chromosome	1599830	1602347	+	SMc02109	clpA	ATP-dependent Clp protease ATP-binding subunit protein
1435	AK83	Sinme_1290	838	Contig75	Chromosome	1302811	1305327	+	Sinme_1290		ATP-dependent Clp protease, ATP-binding subunit clpA
1435	BL225C	SinmeB_1118	838	Contig101	Chromosome	1164237	1166753	+	SinmeB_1118		ATP-dependent Clp protease, ATP-binding subunit clpA
1436	Rm1021	NP_384370	96	NC_003047	Chromosome	301028	301319	+	SMc00344		hypothetical protein
1436	AK83	Sinme_3594	96	Contig75	Chromosome	3721095	3721385	+	Sinme_3594		Excinuclease ABC C subunit domain protein
1436	BL225C	SinmeB_3371	96	Contig101	Chromosome	3573768	3574058	+	SinmeB_3371		Excinuclease ABC C subunit domain protein
1437	Rm1021	NP_387193	177	NC_003047	Chromosome	3347733	3348267	-	SMc03239	ppa	inorganic pyrophosphatase
1437	AK83	Sinme_3141	177	Contig75	Chromosome	3203818	3204351	-	Sinme_3141		Inorganic pyrophosphatase
1437	BL225C	SinmeB_2915	177	Contig101	Chromosome	3053047	3053580	-	SinmeB_2915		Inorganic pyrophosphatase
1438	AK83	Sinme_0085	81	Contig75	Chromosome	89571	89816	-	Sinme_0085		protein of unknown function DUF497
1439	Rm1021	NP_435357	88	NC_003037	pSymA	115851	116118	-	SMa0210		hypothetical protein
1439	AK83	Sinme_5383	88	Contig73	pSymA	108041	108307	+	Sinme_5383		hypothetical protein
1439	BL225C	SinmeB_5516	88	Contig100	pSymA	444862	445128	-	SinmeB_5516		hypothetical protein
144	Rm1021	NP_435684	151	NC_003037	pSymA	441630	442086	+	SMa0806	syrB3	SyrB-like regulator
144	AK83	Sinme_6364	151	Contig73	pSymA	1088320	1088775	-	Sinme_6364		transposase IS3/IS911 family protein
144	BL225C	SinmeB_6011	151	Contig100	pSymA	925292	925747	+	SinmeB_6011		transposase IS3/IS911 family protein
1440	Rm1021	NP_438016	238	NC_003078	pSymB	1577128	1577845	-	SMb20784		putative branched-chain amino acid uptake ABC transporter ATP-binding protein
1440	AK83	Sinme_4266	238	Contig74	pSymB	603329	604045	+	Sinme_4266		Fe(3+)-transporting ATPase
1440	BL225C	SinmeB_4759	238	Contig99	pSymB	1404536	1405252	+	SinmeB_4759		Fe(3+)-transporting ATPase
1441	Rm1021	NP_437308	404	NC_003078	pSymB	837143	838358	+	SMb21264	redA	putative membrane-anchored protein
1441	AK83	Sinme_4936	404	Contig74	pSymB	1329027	1330241	-	Sinme_4936		Glycosyltransferase 28 domain
1441	BL225C	SinmeB_3895	404	Contig99	pSymB	481294	482508	-	SinmeB_3895		Glycosyltransferase 28 domain
1442	AK83	Sinme_0489	314	Contig75	Chromosome	504266	505212	-	Sinme_0489		hypothetical protein
1442	AK83	Sinme_4672	314	Contig74	pSymB	1024100	1025046	-	Sinme_4672		hypothetical protein
1442	AK83	Sinme_5136	314	Contig74	pSymB	1535217	1536163	-	Sinme_5136		hypothetical protein
1442	AK83	Sinme_5226	314	Contig74	pSymB	1623480	1624426	-	Sinme_5226		hypothetical protein
1442	AK83	Sinme_5300	314	Contig73	pSymA	20188	21134	-	Sinme_5300		hypothetical protein
1442	AK83	Sinme_5492	314	Contig73	pSymA	208663	209609	-	Sinme_5492		hypothetical protein
1442	AK83	Sinme_5682	314	Contig73	pSymA	397979	398925	-	Sinme_5682		hypothetical protein
1442	AK83	Sinme_6225	314	Contig73	pSymA	946084	947030	+	Sinme_6225		hypothetical protein
1442	AK83	Sinme_6362	314	Contig73	pSymA	1086069	1087015	+	Sinme_6362		hypothetical protein
1442	BL225C	SinmeB_0426	314	Contig101	Chromosome	454428	455374	-	SinmeB_0426		hypothetical protein
1443	Rm1021	NP_437017	567	NC_003078	pSymB	513217	514921	+	SMb20495		hypothetical protein
1443	AK83	Sinme_5272	573	Contig74	pSymB	1675484	1677205	-	Sinme_5272		hypothetical protein
1443	BL225C	SinmeB_4189	573	Contig99	pSymB	792388	794109	-	SinmeB_4189		TPR repeat-containing protein
1444	Rm1021	NP_387325	229	NC_003047	Chromosome	3501859	3502549	-	SMc03836	tesA	putative acyl-CoA thioesterase i protein
1444	AK83	Sinme_3216	213	Contig75	Chromosome	3276672	3277313	-	Sinme_3216		Arylesterase
1444	BL225C	SinmeB_2991	213	Contig101	Chromosome	3127088	3127729	-	SinmeB_2991		Arylesterase
1445	Rm1021	NP_384361	568	NC_003047	Chromosome	289146	290853	+	SMc00335	rpsA	30S ribosomal protein S1
1445	AK83	Sinme_3582	568	Contig75	Chromosome	3709212	3710918	+	Sinme_3582		ribosomal protein S1
1445	BL225C	SinmeB_3359	568	Contig101	Chromosome	3561885	3563591	+	SinmeB_3359		ribosomal protein S1
1446	Rm1021	NP_384482	239	NC_003047	Chromosome	406592	407312	-	SMc01144	rph	ribonuclease PH
1446	AK83	Sinme_0009	239	Contig75	Chromosome	7493	8212	-	Sinme_0009		Ribonuclease PH
1446	BL225C	SinmeB_0009	239	Contig101	Chromosome	7364	8083	-	SinmeB_0009		Ribonuclease PH
1447	Rm1021	NP_437100	409	NC_003078	pSymB	608690	609920	+	SMb20820	mocF	putative ferredoxin reductase protein
1447	AK83	Sinme_5131	408	Contig74	pSymB	1528076	1529302	-	Sinme_5131		Ferredoxin--NAD(+) reductase
1447	BL225C	SinmeB_4105	408	Contig99	pSymB	706498	707724	-	SinmeB_4105		Ferredoxin--NAD(+) reductase
1448	Rm1021	NP_385596	139	NC_003047	Chromosome	1603760	1604180	-	SMc02106		hypothetical protein
1448	AK83	Sinme_1293	139	Contig75	Chromosome	1306742	1307161	-	Sinme_1293		histidine triad (HIT) protein
1448	BL225C	SinmeB_1121	139	Contig101	Chromosome	1168167	1168586	-	SinmeB_1121		histidine triad (HIT) protein
1449	Rm1021	NP_437918	322	NC_003078	pSymB	1472037	1473006	-	SMb20671		putative sugar uptake ABC transporter periplasmic solute-binding protein precursor
1449	AK83	Sinme_4357	322	Contig74	pSymB	702729	703697	+	Sinme_4357		periplasmic binding protein/LacI transcriptional regulator
1449	BL225C	SinmeB_4849	322	Contig99	pSymB	1503947	1504915	+	SinmeB_4849		periplasmic binding protein/LacI transcriptional regulator
145	Rm1021	NP_385339	191	NC_003047	Chromosome	1340712	1341288	-	SMc01794		putative polysaccharide export system periplasmic transmembrane protein
145	AK83	Sinme_1031	191	Contig75	Chromosome	1040670	1041245	-	Sinme_1031		polysaccharide export protein
145	BL225C	SinmeB_0861	191	Contig101	Chromosome	905232	905807	-	SinmeB_0861		polysaccharide export protein
1450	Rm1021	NP_385053	549	NC_003047	Chromosome	1039292	1040942	-	SMc00093	betA	choline dehydrogenase
1450	AK83	Sinme_0657	549	Contig75	Chromosome	687392	689041	-	Sinme_0657		Choline dehydrogenase
1450	BL225C	SinmeB_0561	549	Contig101	Chromosome	602138	603787	-	SinmeB_0561		Choline dehydrogenase
1451	Rm1021	NP_436057	154	NC_003037	pSymA	822088	822553	-	SMa1491		Oxidoreductase
1451	AK83	Sinme_6006	154	Contig73	pSymA	713898	714362	-	Sinme_6006		Isoquinoline 1-oxidoreductase
1451	BL225C	SinmeB_6325	148	Contig100	pSymA	1236036	1236482	-	SinmeB_6325		Isoquinoline 1-oxidoreductase
1452	Rm1021	NP_385530	179	NC_003047	Chromosome	1534044	1534584	+	SMc01009		hypothetical protein
1452	AK83	Sinme_1224	179	Contig75	Chromosome	1235545	1236084	+	Sinme_1224		protein of unknown function DUF1697
1452	BL225C	SinmeB_1054	179	Contig101	Chromosome	1098678	1099217	+	SinmeB_1054		protein of unknown function DUF1697
1453	Rm1021	NP_384257	284	NC_003047	Chromosome	174044	174899	+	SMc02827		hypothetical protein
1453	AK83	Sinme_3481	284	Contig75	Chromosome	3596762	3597616	+	Sinme_3481		NLP/P60 protein
1453	BL225C	SinmeB_3258	284	Contig101	Chromosome	3449433	3450287	+	SinmeB_3258		NLP/P60 protein
1454	Rm1021	NP_387171	401	NC_003047	Chromosome	3326843	3328049	+	SMc02470		putative transcription regulator protein
1454	AK83	Sinme_3118	401	Contig75	Chromosome	3182929	3184134	+	Sinme_3118		ROK family protein
1454	BL225C	SinmeB_2892	401	Contig101	Chromosome	3032156	3033361	+	SinmeB_2892		ROK family protein
1455	Rm1021	NP_437209	378	NC_003078	pSymB	732455	733592	+	SMb21090		hypothetical protein
1455	AK83	Sinme_5027	376	Contig74	pSymB	1431033	1432163	-	Sinme_5027		hypothetical protein
1455	BL225C	SinmeB_3987	376	Contig99	pSymB	584748	585878	-	SinmeB_3987		hypothetical protein
1456	Rm1021	NP_435308	55	NC_003037	pSymA	65490	65658	-	SMa0121		hypothetical protein
1456	AK83	Sinme_5438	55	Contig73	pSymA	160361	160528	+	Sinme_5438		hypothetical protein
1456	BL225C	SinmeB_5462	55	Contig100	pSymA	394521	394688	-	SinmeB_5462		hypothetical protein
1457	Rm1021	NP_385795	549	NC_003047	Chromosome	1828786	1830436	-	SMc00261		acyl-CoA synthetase
1457	AK83	Sinme_1595	549	Contig75	Chromosome	1595930	1597579	-	Sinme_1595		o-succinylbenzoate--CoA ligase
1457	BL225C	SinmeB_1438	549	Contig101	Chromosome	1494062	1495711	-	SinmeB_1438		o-succinylbenzoate--CoA ligase
1458	Rm1021	NP_437357	409	NC_003078	pSymB	895554	896784	+	SMb21151		putative periplasmic solute-binding protein of a sugar uptake ABC transporter system
1458	AK83	Sinme_4887	409	Contig74	pSymB	1270631	1271860	-	Sinme_4887		extracellular solute-binding protein family 1
1458	BL225C	SinmeB_3846	409	Contig99	pSymB	422869	424098	-	SinmeB_3846		extracellular solute-binding protein family 1
1459	Rm1021	NP_436595	329	NC_003078	pSymB	63994	64984	+	SMb20055		putative transcriptional regulator protein
1459	AK83	Sinme_4118	329	Contig74	pSymB	434044	435033	-	Sinme_4118		helix-turn-helix domain-containing protein AraC type
1459	BL225C	SinmeB_4613	329	Contig99	pSymB	1236037	1237026	-	SinmeB_4613		helix-turn-helix domain-containing protein AraC type
146	Rm1021	NP_387416	370	NC_003047	Chromosome	3611781	3612894	+	SMc04405	leuB	3-isopropylmalate dehydrogenase
146	AK83	Sinme_3302	370	Contig75	Chromosome	3382913	3384025	+	Sinme_3302		3-isopropylmalate dehydrogenase
146	BL225C	SinmeB_3077	370	Contig101	Chromosome	3233334	3234446	+	SinmeB_3077		3-isopropylmalate dehydrogenase
1460	AK83	Sinme_0134	63	Contig75	Chromosome	149344	149535	+	Sinme_0134		hypothetical protein
1461	Rm1021	NP_387285	126	NC_003047	Chromosome	3461194	3461575	+	SMc03796		hypothetical protein
1461	AK83	Sinme_3175	126	Contig75	Chromosome	3236007	3236387	+	Sinme_3175		Endoribonuclease L-PSP
1461	BL225C	SinmeB_2949	126	Contig101	Chromosome	3085248	3085628	+	SinmeB_2949		Endoribonuclease L-PSP
1462	Rm1021	NP_385138	429	NC_003047	Chromosome	1128722	1130012	-	SMc02376		putative heat shock protein
1462	AK83	Sinme_0746	429	Contig75	Chromosome	776773	778062	-	Sinme_0746		putative heat shock protein
1462	BL225C	SinmeB_0654	429	Contig101	Chromosome	694505	695794	-	SinmeB_0654		putative heat shock protein
1463	Rm1021	NP_386269	134	NC_003047	Chromosome	2327215	2327620	+	SMc01879		hypothetical protein
1463	AK83	Sinme_2143	134	Contig75	Chromosome	2139761	2140165	+	Sinme_2143		Glyoxalase/bleomycin resistance protein/dioxygenase
1463	BL225C	SinmeB_1987	134	Contig101	Chromosome	2040795	2041199	+	SinmeB_1987		Glyoxalase/bleomycin resistance protein/dioxygenase
1464	Rm1021	NP_384450	145	NC_003047	Chromosome	373931	374369	+	SMc00425		putative transcription regulator protein
1464	AK83	Sinme_3674	145	Contig75	Chromosome	3795176	3795613	+	Sinme_3674		Transcription regulator, AsnC-type
1464	BL225C	SinmeB_3450	145	Contig101	Chromosome	3646685	3647122	+	SinmeB_3450		Transcription regulator, AsnC-type
1465	Rm1021	NP_437620	269	NC_003078	pSymB	1182355	1183165	+	SMb20955	exoK	endo-beta-1,3-1,4-glycanase protein
1465	AK83	Sinme_4635	269	Contig74	pSymB	981414	982223	-	Sinme_4635		Licheninase
1465	BL225C	SinmeB_3591	269	Contig99	pSymB	132703	133512	-	SinmeB_3591		Licheninase
1466	Rm1021	NP_384130	424	NC_003047	Chromosome	24434	25709	+	SMc02770		hypothetical protein
1466	AK83	Sinme_3355	424	Contig75	Chromosome	3448480	3449754	+	Sinme_3355		polyhydroxyalkanoate depolymerase, intracellular
1466	BL225C	SinmeB_3130	424	Contig101	Chromosome	3298949	3300223	+	SinmeB_3130		polyhydroxyalkanoate depolymerase, intracellular
1467	Rm1021	NP_385721	108	NC_003047	Chromosome	1753310	1753637	+	SMc01178		putative multidrug transmembrane resistance signal peptide protein
1467	AK83	Sinme_1516	108	Contig75	Chromosome	1520471	1520797	+	Sinme_1516		small multidrug resistance protein
1467	BL225C	SinmeB_1358	108	Contig101	Chromosome	1418588	1418914	+	SinmeB_1358		small multidrug resistance protein
1468	Rm1021	NP_384185	382	NC_003047	Chromosome	94618	95767	-	SMc02600		hypothetical protein
1468	AK83	Sinme_3410	368	Contig75	Chromosome	3518646	3519752	-	Sinme_3410		HPP family protein
1468	BL225C	SinmeB_3185	382	Contig101	Chromosome	3369083	3370231	-	SinmeB_3185		HPP family protein
1469	Rm1021	NP_384947	183	NC_003047	Chromosome	921726	922278	+	SMc00865		hypothetical protein
1469	AK83	Sinme_0548	183	Contig75	Chromosome	568342	568893	+	Sinme_0548		hypothetical protein
1469	BL225C	SinmeB_0453	183	Contig101	Chromosome	484582	485133	+	SinmeB_0453		hypothetical protein
147	Rm1021	NP_385890	274	NC_003047	Chromosome	1927460	1928285	-	SMc00535		hypothetical protein
147	AK83	Sinme_1689	274	Contig75	Chromosome	1693241	1694065	-	Sinme_1689		inositol monophosphatase
147	BL225C	SinmeB_1534	274	Contig101	Chromosome	1592714	1593538	-	SinmeB_1534		inositol monophosphatase
1470	AK83	Sinme_5829	79	Contig73	pSymA	541527	541766	+	Sinme_5829		hypothetical protein
1470	BL225C	SinmeB_6113	79	Contig100	pSymA	1031397	1031636	+	SinmeB_6113		hypothetical protein
1471	AK83	Sinme_4499	91	Contig74	pSymB	837824	838099	-	Sinme_4499		hypothetical protein
1471	BL225C	SinmeB_5002	91	Contig99	pSymB	1648267	1648542	-	SinmeB_5002		hypothetical protein
1472	Rm1021	NP_387286	331	NC_003047	Chromosome	3461838	3462834	+	SMc03797	metA	homoserine O-succinyltransferase
1472	AK83	Sinme_3176	331	Contig75	Chromosome	3236651	3237646	+	Sinme_3176		Homoserine O-succinyltransferase
1472	BL225C	SinmeB_2950	331	Contig101	Chromosome	3085892	3086887	+	SinmeB_2950		Homoserine O-succinyltransferase
1473	Rm1021	NP_437988	670	NC_003078	pSymB	1546740	1548753	+	SMb20756	pccA	putative propionyl-CoA carboxylase alpha chain protein
1473	AK83	Sinme_4286	670	Contig74	pSymB	626976	628988	-	Sinme_4286		Propionyl-CoA carboxylase
1473	BL225C	SinmeB_4779	670	Contig99	pSymB	1428178	1430190	-	SinmeB_4779		Propionyl-CoA carboxylase
1474	Rm1021	NP_437752	61	NC_003078	pSymB	1321480	1321666	+	SMb21682		hypothetical protein
1474	AK83	Sinme_4508	61	Contig74	pSymB	843017	843202	-	Sinme_4508		hypothetical protein
1474	BL225C	SinmeB_1299	61	Contig101	Chromosome	1377330	1377515	+	SinmeB_1299		hypothetical protein
1475	Rm1021	NP_385742	253	NC_003047	Chromosome	1770998	1771760	+	SMc00944		hypothetical protein
1475	AK83	Sinme_1538	253	Contig75	Chromosome	1538149	1538910	+	Sinme_1538		molybdopterin binding domain
1475	BL225C	SinmeB_1380	253	Contig101	Chromosome	1436276	1437037	+	SinmeB_1380		molybdopterin binding domain
1476	Rm1021	NP_436588	334	NC_003078	pSymB	56555	57560	-	SMb20045	repB1	replication protein B
1476	AK83	Sinme_4125	334	Contig74	pSymB	441470	442474	+	Sinme_4125		plasmid partitioning protein RepB
1476	BL225C	SinmeB_4620	334	Contig99	pSymB	1243462	1244466	+	SinmeB_4620		plasmid partitioning protein RepB
1477	Rm1021	NP_386077	337	NC_003047	Chromosome	2134147	2135161	+	SMc04325		methionine synthase I
1477	AK83	Sinme_1942	337	Contig75	Chromosome	1949302	1950315	+	Sinme_1942		Methionine synthase
1477	BL225C	SinmeB_1784	337	Contig101	Chromosome	1847672	1848685	+	SinmeB_1784		Methionine synthase
1478	Rm1021	NP_385217	466	NC_003047	Chromosome	1209208	1210609	+	SMc02551	cysS	cysteinyl-tRNA synthetase
1478	AK83	Sinme_0907	466	Contig75	Chromosome	909082	910482	+	Sinme_0907		cysteinyl-tRNA synthetase
1478	BL225C	SinmeB_0735	466	Contig101	Chromosome	773728	775128	+	SinmeB_0735		cysteinyl-tRNA synthetase
1479	Rm1021	NP_387397	410	NC_003047	Chromosome	3587662	3588895	+	SMc04386	aatB	aspartate aminotransferase B protein
1479	AK83	Sinme_3283	410	Contig75	Chromosome	3358794	3360026	+	Sinme_3283		Aspartate transaminase
1479	BL225C	SinmeB_3058	410	Contig101	Chromosome	3209215	3210447	+	SinmeB_3058		Aspartate transaminase
148	Rm1021	NP_386537	262	NC_003047	Chromosome	2619658	2620447	+	SMc01510	hmuV	hemin importer ATP-binding subunit
148	AK83	Sinme_2478	262	Contig75	Chromosome	2477411	2478199	+	Sinme_2478		Fe(3+)-transporting ATPase
148	BL225C	SinmeB_2257	262	Contig101	Chromosome	2330666	2331454	+	SinmeB_2257		Fe(3+)-transporting ATPase
1480	Rm1021	NP_437870	347	NC_003078	pSymB	1425014	1426058	-	SMb21500		putative glycosyltransferase protein
1480	AK83	Sinme_4404	347	Contig74	pSymB	749540	750583	+	Sinme_4404		glycosyl transferase family 2
1480	BL225C	SinmeB_4898	347	Contig99	pSymB	1551756	1552799	+	SinmeB_4898		glycosyl transferase family 2
1481	Rm1021	NP_386056	317	NC_003047	Chromosome	2109863	2110817	-	SMc04290		hypothetical protein
1481	AK83	Sinme_1921	314	Contig75	Chromosome	1925022	1925966	-	Sinme_1921		Acetamidase/Formamidase
1481	BL225C	SinmeB_1762	314	Contig101	Chromosome	1823392	1824336	-	SinmeB_1762		Acetamidase/Formamidase
1482	Rm1021	NP_386833	753	NC_003047	Chromosome	2930370	2932632	-	SMc00644		hypothetical protein
1482	AK83	Sinme_2782	753	Contig75	Chromosome	2789190	2791451	-	Sinme_2782		hypothetical protein
1482	BL225C	SinmeB_2558	753	Contig101	Chromosome	2641067	2643328	-	SinmeB_2558		hypothetical protein
1483	Rm1021	NP_386526	124	NC_003047	Chromosome	2612638	2613013	+	SMc01519		hypothetical protein
1483	AK83	Sinme_2467	124	Contig75	Chromosome	2470307	2470681	+	Sinme_2467		protein of unknown function DUF423
1483	BL225C	SinmeB_2246	124	Contig101	Chromosome	2323562	2323936	+	SinmeB_2246		protein of unknown function DUF423
1484	Rm1021	NP_384448	210	NC_003047	Chromosome	372253	372886	+	SMc00423		putative amino acid efflux protein
1484	AK83	Sinme_3672	210	Contig75	Chromosome	3793498	3794130	+	Sinme_3672		Lysine exporter protein (LYSE/YGGA)
1484	BL225C	SinmeB_3448	210	Contig101	Chromosome	3645007	3645639	+	SinmeB_3448		Lysine exporter protein (LYSE/YGGA)
1485	Rm1021	NP_385568	458	NC_003047	Chromosome	1574774	1576151	+	SMc01046	trkA	potassium transporter peripheral membrane component
1485	AK83	Sinme_1263	458	Contig75	Chromosome	1277442	1278818	+	Sinme_1263		TrkA-N domain protein
1485	BL225C	SinmeB_1092	458	Contig101	Chromosome	1139408	1140784	+	SinmeB_1092		TrkA-N domain protein
1486	Rm1021	NP_387066	323	NC_003047	Chromosome	3195915	3196887	-	SMc03133		putative amino-acid transport system permease ABC transporter protein
1486	AK83	Sinme_3015	323	Contig75	Chromosome	3054373	3055344	-	Sinme_3015		polar amino acid ABC transporter, inner membrane subunit
1486	BL225C	SinmeB_2789	323	Contig101	Chromosome	2903590	2904561	-	SinmeB_2789		polar amino acid ABC transporter, inner membrane subunit
1487	Rm1021	NP_435954	408	NC_003037	pSymA	709699	710926	+	SMa1301		Permease
1487	AK83	Sinme_5896	408	Contig73	pSymA	600132	601358	+	Sinme_5896		major facilitator superfamily MFS_1
1487	BL225C	SinmeB_6214	408	Contig100	pSymA	1122895	1124121	+	SinmeB_6214		major facilitator superfamily MFS_1
1488	Rm1021	NP_384745	758	NC_003047	Chromosome	704481	706758	+	SMc03007	cheA	chemotaxis protein (sensory transduction histidine kinase)
1488	AK83	Sinme_0332	758	Contig75	Chromosome	340591	342867	+	Sinme_0332		CheW domain protein
1488	BL225C	SinmeB_0245	758	Contig101	Chromosome	266032	268308	+	SinmeB_0245		ATP-binding region ATPase domain protein
1489	Rm1021	NP_436534	322	NC_003037	pSymA	1345524	1346493	+	SMa2383		oxidoreductase
1489	AK83	Sinme_5514	322	Contig73	pSymA	232799	233767	-	Sinme_5514		NADPH:quinone reductase
1489	BL225C	SinmeB_5379	322	Contig100	pSymA	311515	312483	+	SinmeB_5379		NADPH:quinone reductase
149	Rm1021	NP_386704	327	NC_003047	Chromosome	2795489	2796473	+	SMc02423		putative oligopeptide transport ATP-binding ABC transporter protein
149	AK83	Sinme_2649	327	Contig75	Chromosome	2651631	2652614	+	Sinme_2649		oligopeptide/dipeptide ABC transporter, ATPase subunit
149	BL225C	SinmeB_2428	327	Contig101	Chromosome	2506237	2507220	+	SinmeB_2428		oligopeptide/dipeptide ABC transporter, ATPase subunit
1490	Rm1021	NP_386848	239	NC_003047	Chromosome	2950557	2951277	-	SMc03958	tolQ	putative transport transmembrane protein
1490	AK83	Sinme_2797	239	Contig75	Chromosome	2809377	2810096	-	Sinme_2797		protein TolQ
1490	BL225C	SinmeB_2573	239	Contig101	Chromosome	2661254	2661973	-	SinmeB_2573		protein TolQ
1491	Rm1021	NP_435335	270	NC_003037	pSymA	91652	92465	+	SMa0168		hypothetical protein
1491	AK83	Sinme_5410	269	Contig73	pSymA	133584	134393	-	Sinme_5410		Methyltransferase type 11
1491	BL225C	SinmeB_5490	270	Contig100	pSymA	420656	421468	+	SinmeB_5490		Methyltransferase type 11
1492	Rm1021	NP_387384	1152	NC_003047	Chromosome	3562520	3565979	-	SMc03895	pyc	pyruvate carboxylase
1492	AK83	Sinme_3273	1152	Contig75	Chromosome	3334975	3338433	-	Sinme_3273		pyruvate carboxylase
1492	BL225C	SinmeB_3048	1152	Contig101	Chromosome	3185396	3188854	-	SinmeB_3048		pyruvate carboxylase
1493	Rm1021	NP_384350	717	NC_003047	Chromosome	277322	279476	+	SMc00324	pnp	polynucleotide phosphorylase/polyadenylase
1493	AK83	Sinme_3571	717	Contig75	Chromosome	3697388	3699541	+	Sinme_3571		Polyribonucleotide nucleotidyltransferase
1493	BL225C	SinmeB_3348	717	Contig101	Chromosome	3550061	3552214	+	SinmeB_3348		Polyribonucleotide nucleotidyltransferase
1494	Rm1021	NP_436065	261	NC_003037	pSymA	830382	831168	+	SMa1505		GntR family transcriptional regulator
1494	AK83	Sinme_6014	256	Contig73	pSymA	722207	722977	+	Sinme_6014		regulatory protein GntR HTH
1494	BL225C	SinmeB_6333	256	Contig100	pSymA	1244332	1245102	+	SinmeB_6333		regulatory protein GntR HTH
1495	Rm1021	NP_437560	148	NC_003078	pSymB	1119991	1120438	-	SMb21580		hypothetical protein
1495	AK83	Sinme_4692	148	Contig74	pSymB	1045216	1045662	+	Sinme_4692		SNARE associated Golgi protein
1495	BL225C	SinmeB_3651	148	Contig99	pSymB	198397	198843	+	SinmeB_3651		SNARE associated Golgi protein
1496	Rm1021	NP_438054	250	NC_003078	pSymB	1615388	1616141	-	SMb20602		putative ureashort-chain amide or branched-chain amino acid uptake ABC transporter ATP-binding protein
1496	AK83	Sinme_4229	250	Contig74	pSymB	563847	564599	+	Sinme_4229		urea ABC transporter, ATP-binding protein UrtD
1496	BL225C	SinmeB_4723	250	Contig99	pSymB	1366225	1366977	+	SinmeB_4723		urea ABC transporter, ATP-binding protein UrtD
1497	Rm1021	NP_386266	238	NC_003047	Chromosome	2324256	2324973	-	SMc01882		hypothetical protein
1497	AK83	Sinme_2140	238	Contig75	Chromosome	2136802	2137518	-	Sinme_2140		AzlC family protein
1497	BL225C	SinmeB_1984	238	Contig101	Chromosome	2037836	2038552	-	SinmeB_1984		AzlC family protein
1498	Rm1021	NP_386692	296	NC_003047	Chromosome	2780155	2781046	+	SMc02359		putative high-affinity branched-chain amino acid transport permease ABC transporter protein
1498	AK83	Sinme_2637	296	Contig75	Chromosome	2636297	2637187	+	Sinme_2637		ABC-type transporter, integral membrane subunit
1498	BL225C	SinmeB_2416	296	Contig101	Chromosome	2490903	2491793	+	SinmeB_2416		ABC-type transporter, integral membrane subunit
1499	Rm1021	NP_384495	384	NC_003047	Chromosome	417968	419123	+	SMc01131		hypothetical protein
1499	AK83	Sinme_0022	384	Contig75	Chromosome	18869	20023	+	Sinme_0022		hypothetical protein
1499	BL225C	SinmeB_0022	384	Contig101	Chromosome	18740	19894	+	SinmeB_0022		hypothetical protein
15	Rm1021	NP_385393	408	NC_003047	Chromosome	1400247	1401474	+	SMc01935		hypothetical protein
15	AK83	Sinme_1083	437	Contig75	Chromosome	1098559	1099872	+	Sinme_1083		lipoprotein releasing system, transmembrane protein, LolC/E family
15	BL225C	SinmeB_0914	437	Contig101	Chromosome	962912	964225	+	SinmeB_0914		lipoprotein releasing system, transmembrane protein, LolC/E family
150	Rm1021	NP_437047	266	NC_003078	pSymB	552657	553458	-	SMb20528		hypothetical protein
150	AK83	Sinme_5245	266	Contig74	pSymB	1642481	1643281	+	Sinme_5245		Protein of unknown function DUF2063
150	BL225C	SinmeB_4160	266	Contig99	pSymB	758417	759217	+	SinmeB_4160		Protein of unknown function DUF2063
1500	Rm1021	NP_385425	449	NC_003047	Chromosome	1435046	1436396	-	SMc01345	accC	acetyl-CoA carboxylase biotin carboxylase subunit
1500	AK83	Sinme_1114	447	Contig75	Chromosome	1133432	1134775	-	Sinme_1114		acetyl-CoA carboxylase, biotin carboxylase
1500	BL225C	SinmeB_0945	447	Contig101	Chromosome	997798	999141	-	SinmeB_0945		acetyl-CoA carboxylase, biotin carboxylase
1501	Rm1021	NP_385733	106	NC_003047	Chromosome	1763891	1764212	-	SMc00935		hypothetical protein
1501	AK83	Sinme_1528	106	Contig75	Chromosome	1531052	1531372	-	Sinme_1528		Transcriptional activator HlyU
1501	BL225C	SinmeB_1370	106	Contig101	Chromosome	1429169	1429489	-	SinmeB_1370		Transcriptional activator HlyU
1502	Rm1021	NP_435297	530	NC_003037	pSymA	52943	54536	+	SMa0104		ABC transporter, periplasmic solute-binding protein
1502	AK83	Sinme_5452	530	Contig73	pSymA	171483	173075	-	Sinme_5452		ABC-type transporter, periplasmic subunit
1502	BL225C	SinmeB_5448	530	Contig100	pSymA	381974	383566	+	SinmeB_5448		ABC-type transporter, periplasmic subunit
1503	Rm1021	NP_438099	332	NC_003078	pSymB	1667830	1668829	-	SMb21640	paaA	phenylacetate-CoA oxygenase subunit PaaA
1503	AK83	Sinme_4185	332	Contig74	pSymB	513823	514821	+	Sinme_4185		phenylacetate-CoA oxygenase, PaaG subunit
1503	BL225C	SinmeB_4681	332	Contig99	pSymB	1315714	1316712	+	SinmeB_4681		phenylacetate-CoA oxygenase, PaaG subunit
1504	Rm1021	NP_384779	215	NC_003047	Chromosome	737105	737753	+	SMc03041		hypothetical protein
1504	AK83	Sinme_0367	215	Contig75	Chromosome	374632	375279	+	Sinme_0367		hypothetical protein
1504	BL225C	SinmeB_0280	215	Contig101	Chromosome	299964	300611	+	SinmeB_0280		hypothetical protein
1505	Rm1021	NP_386277	308	NC_003047	Chromosome	2338501	2339428	-	SMc01871	ddl	D-alanine--D-alanine ligase
1505	AK83	Sinme_2151	308	Contig75	Chromosome	2151048	2151974	-	Sinme_2151		D-alanine/D-alanine ligase
1505	BL225C	SinmeB_1995	308	Contig101	Chromosome	2052082	2053008	-	SinmeB_1995		D-alanine--D-alanine ligase
1506	Rm1021	NP_387003	361	NC_003047	Chromosome	3125899	3126985	-	SMc03166		hypothetical protein
1506	AK83	Sinme_2951	361	Contig75	Chromosome	2982864	2983949	-	Sinme_2951		metallophosphoesterase
1506	BL225C	SinmeB_2726	361	Contig101	Chromosome	2833571	2834656	-	SinmeB_2726		metallophosphoesterase
1507	Rm1021	NP_385283	289	NC_003047	Chromosome	1278252	1279122	-	SMc00608		hypothetical protein
1507	AK83	Sinme_0974	289	Contig75	Chromosome	978238	979107	-	Sinme_0974		protein of unknown function DUF519
1507	BL225C	SinmeB_0803	289	Contig101	Chromosome	842758	843627	-	SinmeB_0803		protein of unknown function DUF519
1508	Rm1021	NP_386846	356	NC_003047	Chromosome	2948998	2950069	-	SMc03956	tolA	putative signal peptide protein
1508	AK83	Sinme_2795	356	Contig75	Chromosome	2807818	2808888	-	Sinme_2795		hypothetical protein
1508	BL225C	SinmeB_2571	356	Contig101	Chromosome	2659695	2660765	-	SinmeB_2571		hypothetical protein
1509	Rm1021	NP_436735	349	NC_003078	pSymB	211316	212366	-	SMb20202	cbbF	fructose-1,6-bisphosphatase
1509	AK83	Sinme_3970	349	Contig74	pSymB	284307	285356	+	Sinme_3970		Fructose-bisphosphatase
1509	BL225C	SinmeB_4467	349	Contig99	pSymB	1084788	1085837	+	SinmeB_4467		Fructose-bisphosphatase
151	Rm1021	NP_384952	338	NC_003047	Chromosome	927504	928521	-	SMc00860	ispB	putative octaprenyl-diphosphate synthase protein
151	AK83	Sinme_0553	338	Contig75	Chromosome	574120	575136	-	Sinme_0553		Polyprenyl synthetase
151	BL225C	SinmeB_0458	338	Contig101	Chromosome	490360	491376	-	SinmeB_0458		Polyprenyl synthetase
1510	Rm1021	NP_437967	316	NC_003078	pSymB	1524512	1525463	+	SMb20720		putative sugar uptake ABC transporter periplasmic solute-binding protein precursor
1510	AK83	Sinme_4307	316	Contig74	pSymB	650263	651213	-	Sinme_4307		putative sugar uptake ABC transporter periplasmic solute-binding protein precursor
1510	BL225C	SinmeB_4800	316	Contig99	pSymB	1451485	1452435	-	SinmeB_4800		putative sugar uptake ABC transporter periplasmic solute-binding protein precursor
1511	Rm1021	NP_386626	119	NC_003047	Chromosome	2710606	2710966	+	SMc01986		hypothetical protein
1511	AK83	Sinme_2569	119	Contig75	Chromosome	2567048	2567407	+	Sinme_2569		hypothetical protein
1511	BL225C	SinmeB_2349	119	Contig101	Chromosome	2421360	2421719	+	SinmeB_2349		hypothetical protein
1512	Rm1021	NP_437727	404	NC_003078	pSymB	1300084	1301299	-	SMb20893	gguB	sugar uptake ABC transporter permease protein
1512	AK83	Sinme_4531	404	Contig74	pSymB	862646	863860	+	Sinme_4531		ABC-type transporter, integral membrane subunit
1512	BL225C	SinmeB_3484	404	Contig99	pSymB	10506	11720	+	SinmeB_3484		ABC-type transporter, integral membrane subunit
1513	Rm1021	NP_386617	420	NC_003047	Chromosome	2701473	2702736	+	SMc01977		putative sugar-binding periplasmic ABC transporter protein
1513	AK83	Sinme_2560	420	Contig75	Chromosome	2557915	2559177	+	Sinme_2560		extracellular solute-binding protein family 1
1513	BL225C	SinmeB_2340	420	Contig101	Chromosome	2412227	2413489	+	SinmeB_2340		extracellular solute-binding protein family 1
1514	Rm1021	NP_436605	132	NC_003078	pSymB	73971	74370	+	SMb20065		hypothetical protein
1514	AK83	Sinme_4103	132	Contig74	pSymB	422325	422723	-	Sinme_4103		hypothetical protein
1514	BL225C	SinmeB_4601	132	Contig99	pSymB	1224324	1224722	-	SinmeB_4601		hypothetical protein
1515	Rm1021	NP_386732	284	NC_003047	Chromosome	2832783	2833638	-	SMc02451		hypothetical protein
1515	AK83	Sinme_2681	284	Contig75	Chromosome	2691714	2692568	-	Sinme_2681		PpiC-type peptidyl-prolyl cis-trans isomerase
1515	BL225C	SinmeB_2457	284	Contig101	Chromosome	2543481	2544335	-	SinmeB_2457		PpiC-type peptidyl-prolyl cis-trans isomerase
1516	Rm1021	NP_384462	376	NC_003047	Chromosome	387087	388218	-	SMc01163		putative oxidoreductase protein
1516	AK83	Sinme_3687	376	Contig75	Chromosome	3808332	3809462	-	Sinme_3687		oxidoreductase domain protein
1516	BL225C	SinmeB_3463	376	Contig101	Chromosome	3659841	3660971	-	SinmeB_3463		oxidoreductase domain protein
1517	Rm1021	NP_437472	330	NC_003078	pSymB	1022176	1023169	+	SMb21356		hypothetical protein
1517	AK83	Sinme_4776	330	Contig74	pSymB	1142957	1143949	-	Sinme_4776		ribonuclease BN
1517	BL225C	SinmeB_3735	330	Contig99	pSymB	295467	296459	-	SinmeB_3735		ribonuclease BN
1518	Rm1021	NP_436303	224	NC_003037	pSymA	1095015	1095690	-	SMa1924		hypothetical protein
1518	AK83	Sinme_6287	224	Contig73	pSymA	1005866	1006540	-	Sinme_6287		hypothetical protein
1518	BL225C	SinmeB_5132	224	Contig100	pSymA	78207	78881	-	SinmeB_5132		hypothetical protein
1519	Rm1021	NP_386862	385	NC_003047	Chromosome	2967676	2968834	-	SMc03972	mexE2	putative multidrug efflux system transmembrane protein
1519	AK83	Sinme_2811	385	Contig75	Chromosome	2826496	2827653	-	Sinme_2811		efflux transporter, RND family, MFP subunit
1519	BL225C	SinmeB_2587	385	Contig101	Chromosome	2678373	2679530	-	SinmeB_2587		efflux transporter, RND family, MFP subunit
152	Rm1021	NP_386371	346	NC_003047	Chromosome	2450527	2451568	+	SMc01653		ABC transporter ATP-binding protein
152	AK83	Sinme_2245	332	Contig75	Chromosome	2263120	2264118	+	Sinme_2245		Polyamine-transporting ATPase
152	BL225C	SinmeB_2089	332	Contig101	Chromosome	2164154	2165152	+	SinmeB_2089		Polyamine-transporting ATPase
1520	Rm1021	NP_386586	372	NC_003047	Chromosome	2668388	2669507	-	SMc01946	livK	putative leucine-specific binding protein precursor
1520	AK83	Sinme_2529	372	Contig75	Chromosome	2526141	2527259	-	Sinme_2529		Extracellular ligand-binding receptor
1520	BL225C	SinmeB_2308	372	Contig101	Chromosome	2379396	2380514	-	SinmeB_2308		Extracellular ligand-binding receptor
1521	Rm1021	NP_435968	83	NC_003037	pSymA	722064	722316	-	SMa1325		hypothetical protein
1522	Rm1021	NP_435442	594	NC_003037	pSymA	195081	196866	+	SMa0364		hypothetical protein
1522	AK83	Sinme_6583	594	Contig73	pSymA	1284823	1286607	-	Sinme_6583		polysaccharide export protein
1522	BL225C	SinmeB_6505	594	Contig100	pSymA	1411170	1412954	-	SinmeB_6505		polysaccharide export protein
1523	Rm1021	NP_387000	436	NC_003047	Chromosome	3121897	3123208	-	SMc03163	xylA	xylose isomerase
1523	AK83	Sinme_2948	436	Contig75	Chromosome	2978862	2980172	-	Sinme_2948		Xylose isomerase
1523	BL225C	SinmeB_2723	436	Contig101	Chromosome	2829569	2830879	-	SinmeB_2723		Xylose isomerase
1524	Rm1021	NP_435739	396	NC_003037	pSymA	503166	504357	+	SMa0903		hypothetical protein
1524	AK83	Sinme_5794	396	Contig73	pSymA	502294	503484	+	Sinme_5794		hypothetical protein
1524	BL225C	SinmeB_6083	401	Contig100	pSymA	996701	997906	+	SinmeB_6083		hypothetical protein
1525	Rm1021	NP_385988	511	NC_003047	Chromosome	2040133	2041669	+	SMc04212		putative sensor histidine kinase transmembrane protein
1525	AK83	Sinme_1786	511	Contig75	Chromosome	1805997	1807532	+	Sinme_1786		ATP-binding region ATPase domain protein
1525	BL225C	SinmeB_1631	511	Contig101	Chromosome	1705390	1706925	+	SinmeB_1631		ATP-binding region ATPase domain protein
1526	Rm1021	NP_436741	375	NC_003078	pSymB	215796	216924	+	SMb20208	pqqE	pyrroloquinoline quinone biosynthesis protein PqqE
1526	AK83	Sinme_3964	375	Contig74	pSymB	279749	280876	-	Sinme_3964		coenzyme PQQ biosynthesis protein E
1526	BL225C	SinmeB_4461	375	Contig99	pSymB	1080230	1081357	-	SinmeB_4461		coenzyme PQQ biosynthesis protein E
1527	Rm1021	NP_386778	331	NC_003047	Chromosome	2879834	2880830	-	SMc00700	cobS	cobalamin biosynthesis protein
1527	AK83	Sinme_2728	331	Contig75	Chromosome	2738768	2739763	-	Sinme_2728		cobalt chelatase, pCobS small subunit
1527	BL225C	SinmeB_2504	331	Contig101	Chromosome	2590532	2591527	-	SinmeB_2504		cobalt chelatase, pCobS small subunit
1528	Rm1021	NP_384251	336	NC_003047	Chromosome	167621	168632	+	SMc02821		hypothetical protein
1528	AK83	Sinme_3475	336	Contig75	Chromosome	3590340	3591350	+	Sinme_3475		Type II secretion system F domain
1528	BL225C	SinmeB_3252	336	Contig101	Chromosome	3443011	3444021	+	SinmeB_3252		Type II secretion system F domain
1529	Rm1021	NP_386331	145	NC_003047	Chromosome	2404359	2404797	-	SMc01613	rpiB	ribose-5-phosphate isomerase B
1529	AK83	Sinme_2205	145	Contig75	Chromosome	2216906	2217343	-	Sinme_2205		sugar-phosphate isomerase, RpiB/LacA/LacB family
1529	BL225C	SinmeB_2049	145	Contig101	Chromosome	2117940	2118377	-	SinmeB_2049		sugar-phosphate isomerase, RpiB/LacA/LacB family
153	Rm1021	NP_386551	436	NC_003047	Chromosome	2633075	2634386	-	SMc01496	smoE	sorbitol-binding periplasmic protein
153	AK83	Sinme_2493	436	Contig75	Chromosome	2490828	2492138	-	Sinme_2493		extracellular solute-binding protein family 1
153	BL225C	SinmeB_2272	436	Contig101	Chromosome	2344083	2345393	-	SinmeB_2272		extracellular solute-binding protein family 1
1530	Rm1021	NP_437913	225	NC_003078	pSymB	1467105	1467783	-	SMb20666		putative aldolase
1530	AK83	Sinme_4362	225	Contig74	pSymB	707952	708629	+	Sinme_4362		class II aldolase/adducin family protein
1530	BL225C	SinmeB_4854	225	Contig99	pSymB	1509171	1509848	+	SinmeB_4854		class II aldolase/adducin family protein
1531	Rm1021	NP_437908	355	NC_003078	pSymB	1462370	1463438	-	SMb20661		putative sugar uptake ABC transporter ATP-binding protein
1531	AK83	Sinme_4367	355	Contig74	pSymB	712763	713830	+	Sinme_4367		Glycerol-3-phosphate-transporting ATPase
1531	BL225C	SinmeB_4859	355	Contig99	pSymB	1514407	1515474	+	SinmeB_4859		Glycerol-3-phosphate-transporting ATPase
1532	Rm1021	NP_386518	347	NC_003047	Chromosome	2606345	2607389	-	SMc01526	dppB2	peptide ABC transporter permease
1532	AK83	Sinme_2459	347	Contig75	Chromosome	2464014	2465057	-	Sinme_2459		ABC-type transporter, integral membrane subunit
1532	BL225C	SinmeB_2238	347	Contig101	Chromosome	2317269	2318312	-	SinmeB_2238		ABC-type transporter, integral membrane subunit
1533	Rm1021	NP_436378	407	NC_003037	pSymA	1169452	1170676	-	SMa2073		hypothetical protein
1533	AK83	Sinme_6809	407	Contig72	Plasmid1	184512	185735	-	Sinme_6809		Acyl-CoA dehydrogenase type 2 domain
1533	BL225C	SinmeB_5653	407	Contig100	pSymA	572697	573920	+	SinmeB_5653		Acyl-CoA dehydrogenase type 2 domain
1534	Rm1021	NP_384546	237	NC_003047	Chromosome	477419	478133	+	SMc01725		hypothetical protein
1534	AK83	Sinme_0072	237	Contig75	Chromosome	77166	77879	+	Sinme_0072		Anti-sigma-K factor RskA
1534	BL225C	SinmeB_0073	237	Contig101	Chromosome	78191	78904	+	SinmeB_0073		Anti-sigma-K factor RskA
1535	Rm1021	NP_384559	205	NC_003047	Chromosome	491326	491944	+	SMc01713		hypothetical protein
1535	AK83	Sinme_0090	205	Contig75	Chromosome	92735	93352	+	Sinme_0090		hypothetical protein
1535	BL225C	SinmeB_0086	205	Contig101	Chromosome	92098	92715	+	SinmeB_0086		hypothetical protein
1536	Rm1021	NP_385533	194	NC_003047	Chromosome	1537978	1538563	+	SMc01012		hypothetical protein
1536	AK83	Sinme_1227	194	Contig75	Chromosome	1239479	1240063	+	Sinme_1227		nitroreductase
1536	BL225C	SinmeB_1057	194	Contig101	Chromosome	1102612	1103196	+	SinmeB_1057		nitroreductase
1537	Rm1021	NP_436201	354	NC_003037	pSymA	980275	981340	+	SMa1735		oxidoreductase
1537	AK83	Sinme_6153	354	Contig73	pSymA	872015	873079	+	Sinme_6153		Nitric oxide dioxygenase., Phenol 2-monooxygenase
1537	BL225C	SinmeB_6656	354	Contig100	pSymA	1557568	1558632	+	SinmeB_6656		Oxidoreductase FAD-binding domain protein
1538	Rm1021	NP_436894	337	NC_003078	pSymB	380365	381379	+	SMb20368		hypothetical protein
1538	AK83	Sinme_3810	340	Contig74	pSymB	118772	119794	-	Sinme_3810		efflux transporter, RND family, MFP subunit
1538	BL225C	SinmeB_4306	340	Contig99	pSymB	916798	917820	-	SinmeB_4306		efflux transporter, RND family, MFP subunit
1539	Rm1021	NP_385889	409	NC_003047	Chromosome	1926115	1927345	+	SMc00536		putative transport protein
1539	AK83	Sinme_1688	437	Contig75	Chromosome	1691812	1693125	+	Sinme_1688		major facilitator superfamily MFS_1
1539	BL225C	SinmeB_1533	437	Contig101	Chromosome	1591285	1592598	+	SinmeB_1533		major facilitator superfamily MFS_1
154	Rm1021	NP_386515	255	NC_003047	Chromosome	2603822	2604590	-	SMc01529	dppF2	peptide ABC transporter ATP-binding protein
154	AK83	Sinme_2456	255	Contig75	Chromosome	2461491	2462258	-	Sinme_2456		Polyamine-transporting ATPase
154	BL225C	SinmeB_2235	255	Contig101	Chromosome	2314746	2315513	-	SinmeB_2235		Polyamine-transporting ATPase
1540	Rm1021	NP_384388	143	NC_003047	Chromosome	317831	318263	+	SMc00362	infC	translation initiation factor IF-3
1540	AK83	Sinme_3612	143	Contig75	Chromosome	3737898	3738329	+	Sinme_3612		translation initiation factor IF-3
1540	BL225C	SinmeB_3389	178	Contig101	Chromosome	3590466	3591002	+	SinmeB_3389		Translation initiation factor IF-3
1541	Rm1021	NP_437622	330	NC_003078	pSymB	1184468	1185461	+	SMb20957	exoA	glucosyltransferase protein
1541	AK83	Sinme_4633	330	Contig74	pSymB	979118	980110	-	Sinme_4633		glycosyl transferase family 2
1541	BL225C	SinmeB_3589	330	Contig99	pSymB	130407	131399	-	SinmeB_3589		glycosyl transferase family 2
1542	Rm1021	NP_386507	349	NC_003047	Chromosome	2593097	2594147	+	SMc02739	opuA	putative glycine betaine transport ATP-binding ABC transporter protein
1542	AK83	Sinme_2448	349	Contig75	Chromosome	2452115	2453164	+	Sinme_2448		choline ABC transporter, ATP-binding protein
1542	BL225C	SinmeB_2227	349	Contig101	Chromosome	2305370	2306419	+	SinmeB_2227		choline ABC transporter, ATP-binding protein
1543	Rm1021	NP_384945	216	NC_003047	Chromosome	919579	920230	-	SMc00867	rnhB	ribonuclease HII
1543	AK83	Sinme_0546	216	Contig75	Chromosome	566195	566845	-	Sinme_0546		Ribonuclease H
1543	BL225C	SinmeB_0451	216	Contig101	Chromosome	482435	483085	-	SinmeB_0451		Ribonuclease H
1544	Rm1021	NP_435497	401	NC_003037	pSymA	260763	261969	-	SMa0478		formate dehydrogenase
1544	AK83	Sinme_5595	399	Contig73	pSymA	324158	325357	-	Sinme_5595		Formate dehydrogenase
1544	BL225C	SinmeB_5672	399	Contig100	pSymA	593008	594207	+	SinmeB_5672		Formate dehydrogenase
1545	Rm1021	NP_384673	537	NC_003047	Chromosome	627820	629434	+	SMc02263	ilvB1	hypothetical protein
1545	AK83	Sinme_0210	537	Contig75	Chromosome	233525	235138	+	Sinme_0210		Acetolactate synthase
1545	BL225C	SinmeB_0187	537	Contig101	Chromosome	207932	209545	+	SinmeB_0187		Acetolactate synthase
1546	Rm1021	NP_385570	80	NC_003047	Chromosome	1577126	1577369	+	SMc01048	hfq	RNA-binding protein Hfq
1546	AK83	Sinme_1265	80	Contig75	Chromosome	1279794	1280036	+	Sinme_1265		Protein hfq
1546	BL225C	SinmeB_1094	80	Contig101	Chromosome	1141759	1142001	+	SinmeB_1094		Protein hfq
1547	Rm1021	NP_384732	84	NC_003047	Chromosome	690105	690360	-	SMc02320		hypothetical protein
1547	AK83	Sinme_0318	84	Contig75	Chromosome	326215	326469	-	Sinme_0318		Transglycosylase-associated protein
1547	BL225C	SinmeB_0231	84	Contig101	Chromosome	251642	251896	-	SinmeB_0231		Transglycosylase-associated protein
1548	Rm1021	NP_436796	240	NC_003078	pSymB	270714	271437	+	SMb20266		putative amino acid ABC transporter ATP-binding protein
1548	AK83	Sinme_3907	240	Contig74	pSymB	225238	225960	-	Sinme_3907		Phosphate-transporting ATPase
1548	BL225C	SinmeB_4404	240	Contig99	pSymB	1025722	1026444	-	SinmeB_4404		Phosphate-transporting ATPase
1549	AK83	Sinme_5240	162	Contig74	pSymB	1638706	1639194	+	Sinme_5240		GCN5-related N-acetyltransferase
1549	BL225C	SinmeB_4155	162	Contig99	pSymB	754646	755134	+	SinmeB_4155		GCN5-related N-acetyltransferase
155	Rm1021	NP_385242	317	NC_003047	Chromosome	1236718	1237672	-	SMc00566		hypothetical protein
155	AK83	Sinme_0932	317	Contig75	Chromosome	936610	937563	-	Sinme_0932		hypothetical protein
155	BL225C	SinmeB_0760	317	Contig101	Chromosome	801238	802191	-	SinmeB_0760		hypothetical protein
1550	Rm1021	NP_387289	224	NC_003047	Chromosome	3465631	3466306	+	SMc03800		hypothetical protein
1550	AK83	Sinme_3179	169	Contig75	Chromosome	3240609	3241118	+	Sinme_3179		YbaK/prolyl-tRNA synthetase associated region
1550	BL225C	SinmeB_2953	169	Contig101	Chromosome	3089850	3090359	+	SinmeB_2953		YbaK/prolyl-tRNA synthetase associated region
1551	Rm1021	NP_436147	303	NC_003037	pSymA	919370	920282	-	SMa1649		ABC transporter, permease
1551	AK83	Sinme_6092	299	Contig73	pSymA	805198	806097	-	Sinme_6092		ABC-type transporter, integral membrane subunit
1551	BL225C	SinmeB_6410	299	Contig100	pSymA	1325843	1326742	-	SinmeB_6410		ABC-type transporter, integral membrane subunit
1552	Rm1021	NP_385227	232	NC_003047	Chromosome	1220728	1221427	+	SMc00551		phosphatidylserine decarboxylase
1552	AK83	Sinme_0917	232	Contig75	Chromosome	920620	921318	+	Sinme_0917		Phosphatidylserine decarboxylase proenzyme
1552	BL225C	SinmeB_0745	232	Contig101	Chromosome	785248	785946	+	SinmeB_0745		Phosphatidylserine decarboxylase proenzyme
1553	Rm1021	NP_384672	396	NC_003047	Chromosome	626633	627824	+	SMc02262		putative aminotransferase protein
1553	AK83	Sinme_0209	396	Contig75	Chromosome	232338	233528	+	Sinme_0209		Aspartate transaminase
1553	BL225C	SinmeB_0186	396	Contig101	Chromosome	206745	207935	+	SinmeB_0186		Aspartate transaminase
1554	Rm1021	NP_436227	148	NC_003037	pSymA	1008863	1009310	-	SMa1779		hypothetical protein
1554	AK83	Sinme_6184	112	Contig73	pSymA	902262	902600	-	Sinme_6184		3-oxoacyl-(acyl-carrier-protein) reductase protein
1555	Rm1021	NP_386714	868	NC_003047	Chromosome	2814189	2816796	-	SMc02433	clpB	ATP-dependent protease
1555	AK83	Sinme_2662	868	Contig75	Chromosome	2673121	2675727	-	Sinme_2662		ATP-dependent chaperone ClpB
1555	BL225C	SinmeB_2438	868	Contig101	Chromosome	2524887	2527493	-	SinmeB_2438		ATP-dependent chaperone ClpB
1556	Rm1021	NP_387165	92	NC_003047	Chromosome	3321112	3321391	-	SMc02476		hypothetical protein
1556	AK83	Sinme_3112	92	Contig75	Chromosome	3177198	3177476	-	Sinme_3112		plasmid maintenance system killer
1556	BL225C	SinmeB_2886	92	Contig101	Chromosome	3026425	3026703	-	SinmeB_2886		plasmid maintenance system killer
1557	Rm1021	NP_385858	309	NC_003047	Chromosome	1898072	1899002	-	SMc00515		hypothetical protein
1557	AK83	Sinme_1656	309	Contig75	Chromosome	1663869	1664798	-	Sinme_1656		ATPase associated with various cellular activities AAA_5
1557	BL225C	SinmeB_1501	309	Contig101	Chromosome	1563324	1564253	-	SinmeB_1501		ATPase associated with various cellular activities AAA_5
1558	Rm1021	NP_386818	111	NC_003047	Chromosome	2916118	2916454	-	SMc00660		putative signal peptide protein
1558	AK83	Sinme_2766	111	Contig75	Chromosome	2774938	2775273	-	Sinme_2766		hypothetical protein
1558	BL225C	SinmeB_2542	111	Contig101	Chromosome	2626815	2627150	-	SinmeB_2542		hypothetical protein
1559	Rm1021	NP_386799	313	NC_003047	Chromosome	2896433	2897375	+	SMc00679		putative transcription regulator protein
1559	AK83	Sinme_2748	313	Contig75	Chromosome	2755365	2756306	+	Sinme_2748		AraC-type transcriptional regulator domain protein
1559	BL225C	SinmeB_2524	313	Contig101	Chromosome	2607129	2608070	+	SinmeB_2524		AraC-type transcriptional regulator domain protein
156	Rm1021	NP_384492	103	NC_003047	Chromosome	416473	416785	+	SMc01134	ihfB	integration host factor subunit beta
156	AK83	Sinme_0019	103	Contig75	Chromosome	17374	17685	+	Sinme_0019		Integration host factor subunit beta
156	BL225C	SinmeB_0019	103	Contig101	Chromosome	17245	17556	+	SinmeB_0019		Integration host factor subunit beta
1560	Rm1021	NP_384721	206	NC_003047	Chromosome	682636	683257	+	SMc02311	maf	Maf-like protein
1560	AK83	Sinme_0304	206	Contig75	Chromosome	318745	319365	+	Sinme_0304		Septum formation protein Maf
1560	BL225C	SinmeB_0217	206	Contig101	Chromosome	244172	244792	+	SinmeB_0217		Septum formation protein Maf
1561	Rm1021	NP_437428	281	NC_003078	pSymB	976360	977206	-	SMb21312	wgeC	putative methyltransferase protein
1561	AK83	Sinme_4819	281	Contig74	pSymB	1189934	1190779	+	Sinme_4819		Methyltransferase type 11
1561	BL225C	SinmeB_3778	281	Contig99	pSymB	342433	343278	+	SinmeB_3778		Methyltransferase type 11
1562	Rm1021	NP_385912	499	NC_003047	Chromosome	1957620	1959120	+	SMc00467		hypothetical protein
1562	AK83	Sinme_1711	499	Contig75	Chromosome	1723402	1724901	+	Sinme_1711		protein of unknown function DUF463 YcjX family protein
1562	BL225C	SinmeB_1556	499	Contig101	Chromosome	1622875	1624374	+	SinmeB_1556		protein of unknown function DUF463 YcjX family protein
1563	Rm1021	NP_437473	172	NC_003078	pSymB	1023266	1023785	+	SMb21357		hypothetical protein
1563	AK83	Sinme_4775	172	Contig74	pSymB	1142340	1142858	-	Sinme_4775		Protein of unknown function DUF2231, transmembrane
1563	BL225C	SinmeB_3734	172	Contig99	pSymB	294851	295369	-	SinmeB_3734		Protein of unknown function DUF2231, transmembrane
1564	Rm1021	NP_387088	387	NC_003047	Chromosome	3229304	3230468	-	SMc03111	pmi	mannose-6-phosphate isomerase protein
1564	AK83	Sinme_3035	385	Contig75	Chromosome	3086445	3087602	-	Sinme_3035		Mannose-6-phosphate isomerase
1564	BL225C	SinmeB_2809	385	Contig101	Chromosome	2935672	2936829	-	SinmeB_2809		Mannose-6-phosphate isomerase
1565	Rm1021	NP_436299	140	NC_003037	pSymA	1091548	1091971	-	SMa1917		hypothetical protein
1566	Rm1021	NP_386175	215	NC_003047	Chromosome	2231819	2232467	-	SMc04348		putative transcription regulator protein
1566	AK83	Sinme_2046	215	Contig75	Chromosome	2045582	2046229	-	Sinme_2046		regulatory protein TetR
1566	BL225C	SinmeB_1890	215	Contig101	Chromosome	1946408	1947055	-	SinmeB_1890		regulatory protein TetR
1567	Rm1021	NP_386723	285	NC_003047	Chromosome	2826114	2826972	-	SMc02442		putative hydrolase protein
1567	AK83	Sinme_2672	285	Contig75	Chromosome	2685045	2685902	-	Sinme_2672		Nitrilase/cyanide hydratase and apolipoprotein N-acyltransferase
1567	BL225C	SinmeB_2448	285	Contig101	Chromosome	2536812	2537669	-	SinmeB_2448		Nitrilase/cyanide hydratase and apolipoprotein N-acyltransferase
1568	Rm1021	NP_437715	153	NC_003078	pSymB	1288030	1288492	-	SMb20881		hypothetical protein
1568	AK83	Sinme_4543	151	Contig74	pSymB	875450	875905	+	Sinme_4543		protein of unknown function DUF411
1568	BL225C	SinmeB_3496	151	Contig99	pSymB	23229	23684	+	SinmeB_3496		protein of unknown function DUF411
1569	Rm1021	NP_436313	87	NC_003037	pSymA	1107298	1107562	-	SMa1951		hypothetical protein
157	Rm1021	NP_384566	191	NC_003047	Chromosome	506998	507574	+	SMc01706		putative signal peptide protein
157	AK83	Sinme_0097	223	Contig75	Chromosome	110173	110844	+	Sinme_0097		hypothetical protein
157	BL225C	SinmeB_0094	223	Contig101	Chromosome	107673	108344	+	SinmeB_0094		hypothetical protein
1570	Rm1021	NP_385467	129	NC_003047	Chromosome	1481809	1482199	+	SMc01304	rplV	50S ribosomal protein L22
1570	AK83	Sinme_1154	129	Contig75	Chromosome	1179280	1179669	+	Sinme_1154		ribosomal protein L22
1570	BL225C	SinmeB_0989	129	Contig101	Chromosome	1046445	1046834	+	SinmeB_0989		ribosomal protein L22
1571	Rm1021	NP_385334	163	NC_003047	Chromosome	1334809	1335301	-	SMc01902		hypothetical protein
1571	AK83	Sinme_1026	87	Contig75	Chromosome	1034758	1035021	-	Sinme_1026		hypothetical protein
1571	BL225C	SinmeB_0856	87	Contig101	Chromosome	899329	899592	-	SinmeB_0856		hypothetical protein
1572	Rm1021	NP_437581	306	NC_003078	pSymB	1142032	1142953	-	SMb21601		putative transcriptional regulator. arsR family protein
1572	AK83	Sinme_4670	306	Contig74	pSymB	1021649	1022569	+	Sinme_4670		regulatory protein ArsR
1572	BL225C	SinmeB_3626	306	Contig99	pSymB	172944	173864	+	SinmeB_3626		regulatory protein ArsR
1573	Rm1021	NP_436637	409	NC_003078	pSymB	105494	106724	+	SMb20097		oxidoreductase
1573	AK83	Sinme_4070	409	Contig74	pSymB	389960	391189	-	Sinme_4070		FAD-linked oxidoreductase
1573	BL225C	SinmeB_4567	544	Contig99	pSymB	1190256	1191890	-	SinmeB_4567		D-arabinono-1,4-lactone oxidase
1574	Rm1021	NP_384628	394	NC_003047	Chromosome	578882	580067	-	SMc02217	metZ	O-succinylhomoserine sulfhydrylase
1574	AK83	Sinme_0166	394	Contig75	Chromosome	184581	185765	-	Sinme_0166		O-succinylhomoserine sulfhydrylase
1574	BL225C	SinmeB_0142	394	Contig101	Chromosome	158993	160177	-	SinmeB_0142		O-succinylhomoserine sulfhydrylase
1575	Rm1021	NP_384283	464	NC_003047	Chromosome	202497	203892	+	SMc02852		hypothetical protein
1575	AK83	Sinme_3504	464	Contig75	Chromosome	3622563	3623957	+	Sinme_3504		Beta-Ala-His dipeptidase
1575	BL225C	SinmeB_3281	464	Contig101	Chromosome	3475234	3476628	+	SinmeB_3281		Beta-Ala-His dipeptidase
1576	Rm1021	NP_386935	134	NC_003047	Chromosome	3051069	3051474	-	SMc04046		hypothetical protein
1576	AK83	Sinme_2882	134	Contig75	Chromosome	2906864	2907268	-	Sinme_2882		glutathione-dependent formaldehyde-activating GFA
1576	BL225C	SinmeB_2658	134	Contig101	Chromosome	2758747	2759151	-	SinmeB_2658		glutathione-dependent formaldehyde-activating GFA
1577	Rm1021	NP_384160	157	NC_003047	Chromosome	60107	60581	-	SMc02573		hypothetical protein
1577	AK83	Sinme_3385	157	Contig75	Chromosome	3484153	3484626	-	Sinme_3385		hypothetical protein
1577	BL225C	SinmeB_3160	157	Contig101	Chromosome	3334625	3335098	-	SinmeB_3160		hypothetical protein
1578	Rm1021	NP_436112	1159	NC_003037	pSymA	884132	887612	-	SMa1591	cyaI3	CyaI3 adenylate/guanylate cyclase
1578	AK83	Sinme_6063	1129	Contig73	pSymA	775974	779363	-	Sinme_6063		adenylyl cyclase class-3/4/guanylyl cyclase
1578	BL225C	SinmeB_6382	1128	Contig100	pSymA	1298107	1301493	-	SinmeB_6382		adenylyl cyclase class-3/4/guanylyl cyclase
1579	Rm1021	NP_437225	365	NC_003078	pSymB	748130	749228	+	SMb21106		putative sugar uptake ABC transporter ATP-binding protein
1579	AK83	Sinme_5013	365	Contig74	pSymB	1416744	1417841	-	Sinme_5013		Glycerol-3-phosphate-transporting ATPase
1579	BL225C	SinmeB_3972	365	Contig99	pSymB	569108	570205	-	SinmeB_3972		Glycerol-3-phosphate-transporting ATPase
158	Rm1021	NP_437364	287	NC_003078	pSymB	901637	902501	+	SMb21158		transcriptional regulator
158	AK83	Sinme_4880	287	Contig74	pSymB	1264921	1265784	-	Sinme_4880		helix-turn-helix protein RpiR
158	BL225C	SinmeB_3839	287	Contig99	pSymB	417152	418015	-	SinmeB_3839		helix-turn-helix protein RpiR
1580	Rm1021	NP_386464	151	NC_003047	Chromosome	2546151	2546607	+	SMc02696		hypothetical protein
1580	AK83	Sinme_2404	151	Contig75	Chromosome	2404238	2404693	+	Sinme_2404		MaoC domain protein dehydratase
1580	BL225C	SinmeB_2186	151	Contig101	Chromosome	2259749	2260204	+	SinmeB_2186		MaoC domain protein dehydratase
1581	Rm1021	NP_436838	695	NC_003078	pSymB	312526	314614	-	SMb20312		putative dihydroxyacetone kinase
1581	AK83	Sinme_3867	695	Contig74	pSymB	183128	185215	+	Sinme_3867		Glycerone kinase
1581	BL225C	SinmeB_4364	695	Contig99	pSymB	983609	985696	+	SinmeB_4364		Glycerone kinase
1582	Rm1021	NP_385996	105	NC_003047	Chromosome	2047049	2047367	-	SMc04220		putative transcription regulator protein
1582	AK83	Sinme_1794	105	Contig75	Chromosome	1812913	1813230	-	Sinme_1794		regulatory protein ArsR
1582	BL225C	SinmeB_1639	105	Contig101	Chromosome	1712306	1712623	-	SinmeB_1639		regulatory protein ArsR
1583	Rm1021	NP_387302	337	NC_003047	Chromosome	3480150	3481164	-	SMc03813		putative periplasmic binding ABC transporter protein
1583	AK83	Sinme_3192	337	Contig75	Chromosome	3254963	3255976	-	Sinme_3192		periplasmic sugar-binding protein of sugar ABC transporter
1583	BL225C	SinmeB_2966	337	Contig101	Chromosome	3104204	3105217	-	SinmeB_2966		periplasmic sugar-binding protein of sugar ABC transporter
1584	Rm1021	NP_384335	241	NC_003047	Chromosome	259417	260143	-	SMc02904		hypothetical protein
1584	AK83	Sinme_3556	148	Contig75	Chromosome	3679483	3679929	-	Sinme_3556		histidine triad (HIT) protein
1584	BL225C	SinmeB_3333	134	Contig101	Chromosome	3532156	3532560	-	SinmeB_3333		histidine triad (HIT) protein
1585	Rm1021	NP_386693	342	NC_003047	Chromosome	2781058	2782087	+	SMc02360		branched chain amino acid ABC transporter permease
1585	AK83	Sinme_2638	342	Contig75	Chromosome	2637200	2638228	+	Sinme_2638		ABC-type transporter, integral membrane subunit
1585	BL225C	SinmeB_2417	342	Contig101	Chromosome	2491806	2492834	+	SinmeB_2417		ABC-type transporter, integral membrane subunit
1586	Rm1021	NP_385732	657	NC_003047	Chromosome	1761608	1763582	+	SMc04449	cpdB	bifunctional 2',3'-cyclic nucleotide 2'-phosphodiesterase/3'-nucleotidase periplasmic precursor protein
1586	AK83	Sinme_1527	657	Contig75	Chromosome	1528769	1530742	+	Sinme_1527		2,3-cyclic-nucleotide 2-phosphodiesterase
1586	BL225C	SinmeB_1369	657	Contig101	Chromosome	1426886	1428859	+	SinmeB_1369		2,3-cyclic-nucleotide 2-phosphodiesterase
1587	Rm1021	NP_436085	487	NC_003037	pSymA	850843	852307	-	SMa1541		putative monovalent cation/H+ antiporter subunit D
1587	AK83	Sinme_6034	487	Contig73	pSymA	742652	744115	-	Sinme_6034		NADH dehydrogenase (quinone)
1587	BL225C	SinmeB_6353	487	Contig100	pSymA	1264776	1266239	-	SinmeB_6353		NADH dehydrogenase (quinone)
1588	Rm1021	NP_385720	114	NC_003047	Chromosome	1752969	1753314	+	SMc01179		putative multidrug transmembrane resistance signal peptide protein
1588	AK83	Sinme_1515	93	Contig75	Chromosome	1520193	1520474	+	Sinme_1515		small multidrug resistance protein
1588	BL225C	SinmeB_1357	114	Contig101	Chromosome	1418247	1418591	+	SinmeB_1357		small multidrug resistance protein
1589	Rm1021	NP_384626	130	NC_003047	Chromosome	577653	578046	-	SMc02135	apaG	ApaG
1589	AK83	Sinme_0164	130	Contig75	Chromosome	183352	183744	-	Sinme_0164		Protein ApaG
1589	BL225C	SinmeB_0140	130	Contig101	Chromosome	157764	158156	-	SinmeB_0140		Protein ApaG
159	Rm1021	NP_436810	488	NC_003078	pSymB	284068	285535	-	SMb20280		hypothetical protein
159	AK83	Sinme_3892	488	Contig74	pSymB	211139	212605	+	Sinme_3892		FAD-dependent pyridine nucleotide-disulphide oxidoreductase
159	BL225C	SinmeB_4389	488	Contig99	pSymB	1011622	1013088	+	SinmeB_4389		FAD-dependent pyridine nucleotide-disulphide oxidoreductase
1590	Rm1021	NP_386290	341	NC_003047	Chromosome	2354885	2355911	-	SMc01858	mraW	S-adenosyl-methyltransferase MraW
1590	AK83	Sinme_2164	341	Contig75	Chromosome	2167432	2168457	-	Sinme_2164		Ribosomal RNA small subunit methyltransferase H
1590	BL225C	SinmeB_2008	341	Contig101	Chromosome	2068466	2069491	-	SinmeB_2008		Ribosomal RNA small subunit methyltransferase H
1591	Rm1021	NP_386265	102	NC_003047	Chromosome	2323944	2324253	-	SMc01883		hypothetical protein
1591	AK83	Sinme_2139	102	Contig75	Chromosome	2136490	2136798	-	Sinme_2139		branched-chain amino acid transport
1591	BL225C	SinmeB_1983	102	Contig101	Chromosome	2037524	2037832	-	SinmeB_1983		branched-chain amino acid transport
1592	Rm1021	NP_386066	266	NC_003047	Chromosome	2123250	2124051	+	SMc04306		hypothetical protein
1592	AK83	Sinme_1932	302	Contig75	Chromosome	1938301	1939209	+	Sinme_1932		FecR protein
1592	BL225C	SinmeB_1773	302	Contig101	Chromosome	1836671	1837579	+	SinmeB_1773		FecR protein
1593	Rm1021	NP_437303	326	NC_003078	pSymB	829811	830792	+	SMb21259		hypothetical protein
1593	AK83	Sinme_4941	322	Contig74	pSymB	1336593	1337561	-	Sinme_4941		exported protein precursor
1593	BL225C	SinmeB_3900	322	Contig99	pSymB	488860	489828	-	SinmeB_3900		exported protein precursor
1594	Rm1021	NP_386745	277	NC_003047	Chromosome	2847908	2848742	+	SMc00733		short chain dehydrogenase
1594	AK83	Sinme_2694	277	Contig75	Chromosome	2706840	2707673	+	Sinme_2694		short-chain dehydrogenase/reductase SDR
1594	BL225C	SinmeB_2470	277	Contig101	Chromosome	2558605	2559438	+	SinmeB_2470		short-chain dehydrogenase/reductase SDR
1595	Rm1021	NP_386089	100	NC_003047	Chromosome	2145063	2145366	+	SMc04337		hypothetical protein
1595	AK83	Sinme_1956	100	Contig75	Chromosome	1960218	1960520	+	Sinme_1956		hypothetical protein
1595	BL225C	SinmeB_1798	100	Contig101	Chromosome	1858588	1858890	+	SinmeB_1798		hypothetical protein
1596	Rm1021	NP_387359	535	NC_003047	Chromosome	3534086	3535694	+	SMc03870	thiP	thiamine transporter membrane protein
1596	AK83	Sinme_3250	535	Contig75	Chromosome	3308899	3310506	+	Sinme_3250		thiamine ABC transporter, inner membrane subunit
1596	BL225C	SinmeB_3025	535	Contig101	Chromosome	3159315	3160922	+	SinmeB_3025		thiamine ABC transporter, inner membrane subunit
1597	Rm1021	NP_436985	169	NC_003078	pSymB	475898	476408	+	SMb20463		hypothetical protein
1597	AK83	Sinme_3721	169	Contig74	pSymB	25182	25691	-	Sinme_3721		protein of unknown function DUF995
1597	BL225C	SinmeB_4217	169	Contig99	pSymB	822950	823459	-	SinmeB_4217		protein of unknown function DUF995
1598	Rm1021	NP_437782	479	NC_003078	pSymB	1344265	1345705	-	SMb21415		putative oxidoreductase, oxygen dependent, FAD-dependent protein
1598	AK83	Sinme_4482	479	Contig74	pSymB	823212	824651	+	Sinme_4482		(R)-6-hydroxynicotine oxidase
1598	BL225C	SinmeB_4982	479	Contig99	pSymB	1632381	1633820	+	SinmeB_4982		(R)-6-hydroxynicotine oxidase
1599	Rm1021	NP_435252	290	NC_003037	pSymA	8382	9255	+	SMa0013		hypothetical protein
1599	AK83	Sinme_5500	264	Contig73	pSymA	215836	216630	-	Sinme_5500		Sel1 domain protein repeat-containing protein
1599	BL225C	SinmeB_5393	264	Contig100	pSymA	328638	329432	+	SinmeB_5393		Sel1 domain protein repeat-containing protein
16	Rm1021	NP_385774	306	NC_003047	Chromosome	1810099	1811020	-	SMc00244		putative transport system permease ABC transporter protein
16	AK83	Sinme_1572	306	Contig75	Chromosome	1577250	1578170	-	Sinme_1572		ABC-type transporter, integral membrane subunit
16	BL225C	SinmeB_1414	306	Contig101	Chromosome	1475377	1476297	-	SinmeB_1414		ABC-type transporter, integral membrane subunit
160	Rm1021	NP_387072	308	NC_003047	Chromosome	3202124	3203051	-	SMc03127		putative transport system permease ABC transporter protein
160	AK83	Sinme_3021	308	Contig75	Chromosome	3060582	3061508	-	Sinme_3021		ABC-type transporter, integral membrane subunit
160	BL225C	SinmeB_2795	308	Contig101	Chromosome	2909799	2910725	-	SinmeB_2795		ABC-type transporter, integral membrane subunit
1600	Rm1021	NP_436904	487	NC_003078	pSymB	388481	389945	-	SMb20378		putative aldehyde dehydrogenase protein
1600	AK83	Sinme_3800	487	Contig74	pSymB	110207	111670	+	Sinme_3800		Aldehyde Dehydrogenase
1600	BL225C	SinmeB_4296	487	Contig99	pSymB	908232	909695	+	SinmeB_4296		Aldehyde Dehydrogenase
1601	Rm1021	NP_386230	362	NC_003047	Chromosome	2285617	2286706	-	SMc01441	hflK	putative membrane bound protease protein
1601	AK83	Sinme_2103	362	Contig75	Chromosome	2100649	2101737	-	Sinme_2103		HflK protein
1601	BL225C	SinmeB_1946	362	Contig101	Chromosome	2000377	2001465	-	SinmeB_1946		HflK protein
1602	Rm1021	NP_437923	306	NC_003078	pSymB	1477766	1478687	-	SMb20676		hypothetical protein
1602	AK83	Sinme_4352	313	Contig74	pSymB	697027	697968	+	Sinme_4352		protein of unknown function DUF930
1602	BL225C	SinmeB_4844	306	Contig99	pSymB	1498266	1499186	+	SinmeB_4844		protein of unknown function DUF930
1603	Rm1021	NP_385269	229	NC_003047	Chromosome	1267333	1268023	+	SMc00594	ligE	putative BETA-etherase (BETA-aryl ether cleaving enzyme) protein
1603	AK83	Sinme_0960	229	Contig75	Chromosome	967324	968013	+	Sinme_0960		Glutathione S-transferase domain
1603	BL225C	SinmeB_0789	229	Contig101	Chromosome	831853	832542	+	SinmeB_0789		Glutathione S-transferase domain
1604	Rm1021	NP_387393	297	NC_003047	Chromosome	3582239	3583133	-	SMc04882		transcription regulator protein
1604	AK83	Sinme_3279	297	Contig75	Chromosome	3353371	3354264	-	Sinme_3279		LysR substrate-binding
[truncated: 17,096 more rows]

## Sheet: COG
Ortholog group	COG ID	COG category	Description
1	COG0396	O	ABC-type transport system involved in Fe-S cluster assembly, ATPase component
1	COG0410	E	ABC-type branched-chain amino acid transport systems, ATPase component
1	COG0411	E	ABC-type branched-chain amino acid transport systems, ATPase component
1	COG0444	E	ABC-type dipeptide/oligopeptide/nickel transport system, ATPase component
1	COG0444	P	ABC-type dipeptide/oligopeptide/nickel transport system, ATPase component
1	COG0488	R	ATPase components of ABC transporters with duplicated ATPase domains
1	COG1101	R	ABC-type uncharacterized transport system, ATPase component
1	COG1116	P	ABC-type nitrate/sulfonate/bicarbonate transport system, ATPase component
1	COG1117	P	ABC-type phosphate transport system, ATPase component
1	COG1118	P	ABC-type sulfate/molybdate transport systems, ATPase component
1	COG1119	P	ABC-type molybdenum transport system, ATPase component/photorepair protein PhrA
1	COG1120	H	ABC-type cobalamin/Fe3+-siderophores transport systems, ATPase components
1	COG1120	P	ABC-type cobalamin/Fe3+-siderophores transport systems, ATPase components
1	COG1121	P	ABC-type Mn/Zn transport systems, ATPase component
1	COG1122	P	ABC-type cobalt transport system, ATPase component
1	COG1123	R	ATPase components of various ABC-type transport systems, contain duplicated ATPase
1	COG1124	E	ABC-type dipeptide/oligopeptide/nickel transport system, ATPase component
1	COG1124	P	ABC-type dipeptide/oligopeptide/nickel transport system, ATPase component
1	COG1125	E	ABC-type proline/glycine betaine transport systems, ATPase components
1	COG1126	E	ABC-type polar amino acid transport system, ATPase component
1	COG1127	Q	ABC-type transport system involved in resistance to organic solvents, ATPase component
1	COG1129	G	ABC-type sugar transport system, ATPase component
1	COG1131	V	ABC-type multidrug transport system, ATPase component
1	COG1132	V	ABC-type multidrug transport system, ATPase and permease components
1	COG1134	G	ABC-type polysaccharide/polyol phosphate transport system, ATPase component
1	COG1134	M	ABC-type polysaccharide/polyol phosphate transport system, ATPase component
1	COG1135	P	ABC-type metal ion transport system, ATPase component
1	COG1136	V	ABC-type antimicrobial peptide transport system, ATPase component
1	COG1137	R	ABC-type (unclassified) transport system, ATPase component
1	COG2274	V	ABC-type bacteriocin/lantibiotic exporters, contain an N-terminal double-glycine peptidase domain
1	COG2884	D	Predicted ATPase involved in cell division
1	COG3638	P	ABC-type phosphate/phosphonate transport system, ATPase component
1	COG3839	G	ABC-type sugar transport systems, ATPase components
1	COG3840	H	ABC-type thiamine transport system, ATPase component
1	COG3842	E	ABC-type spermidine/putrescine transport systems, ATPase components
1	COG3845	R	ABC-type uncharacterized transport systems, ATPase components
1	COG4107	P	ABC-type phosphonate transport system, ATPase component
1	COG4136	R	ABC-type uncharacterized transport system, ATPase component
1	COG4148	P	ABC-type molybdate transport system, ATPase component
1	COG4152	R	ABC-type uncharacterized transport system, ATPase component
1	COG4161	E	ABC-type arginine transport system, ATPase component
1	COG4167	V	ABC-type antimicrobial peptide transport system, ATPase component
1	COG4170	V	ABC-type antimicrobial peptide transport system, ATPase component
1	COG4172	R	ABC-type uncharacterized transport system, duplicated ATPase component
1	COG4175	E	ABC-type proline/glycine betaine transport system, ATPase component
1	COG4178	R	ABC-type uncharacterized transport system, permease and ATPase components
1	COG4181	Q	Predicted ABC-type transport system involved in lysophospholipase L1 biosynthesis, ATPase component
1	COG4525	P	ABC-type taurine transport system, ATPase component
1	COG4555	C	ABC-type Na+ transport system, ATPase component
1	COG4555	P	ABC-type Na+ transport system, ATPase component
1	COG4559	P	ABC-type hemin transport system, ATPase component
1	COG4586	R	ABC-type uncharacterized transport system, ATPase component
1	COG4598	E	ABC-type histidine transport system, ATPase component
1	COG4604	P	ABC-type enterochelin transport system, ATPase component
1	COG4608	E	ABC-type oligopeptide transport system, ATPase component
1	COG4618	R	ABC-type protease/lipase transport system, ATPase and permease components
1	COG4619	R	ABC-type uncharacterized transport system, ATPase component
1	COG4674	R	Uncharacterized ABC-type transport system, ATPase component
1	COG4778	P	ABC-type phosphonate transport system, ATPase component
1	COG4987	C	ABC-type transport system involved in cytochrome bd biosynthesis, fused ATPase and permease components
1	COG4987	O	ABC-type transport system involved in cytochrome bd biosynthesis, fused ATPase and permease components
1	COG4988	C	ABC-type transport system involved in cytochrome bd biosynthesis, ATPase and permease components
1	COG4988	O	ABC-type transport system involved in cytochrome bd biosynthesis, ATPase and permease components
1	COG5265	O	ABC-type transport system involved in Fe-S cluster assembly, permease and ATPase components
10	COG0053	P	Predicted Co/Zn/Cd cation transporters
10	COG1230	P	Co/Zn/Cd efflux system component
100	COG1558	N	Flagellar basal body rod protein
1000	COG1607	I	Acyl-CoA hydrolase
1001	COG5455	S	Predicted integral membrane protein
1002	COG0839	C	NADH:ubiquinone oxidoreductase subunit 6 (chain J)
1003	COG1228	Q	Imidazolonepropionase and related amidohydrolases
1003	COG3454	P	Metal-dependent hydrolase involved in phosphonate metabolism
1004	COG3324	R	Predicted enzyme related to lactoylglutathione lyase
1005	COG1525	L	Micrococcal nuclease (thermonuclease) homologs
1007	COG0483	G	Archaeal fructose-1,6-bisphosphatase and related enzymes of inositol monophosphatase family
1007	COG1218	P	3'-Phosphoadenosine 5'-phosphosulfate (PAPS) 3'-phosphatase
1008	COG1012	C	NAD-dependent aldehyde dehydrogenases
1008	COG4230	C	Delta 1-pyrroline-5-carboxylate dehydrogenase
1010	COG0085	K	DNA-directed RNA polymerase, beta subunit/140 kD subunit
1011	COG1725	K	Predicted transcriptional regulators
1011	COG1802	K	Transcriptional regulators
1011	COG2186	K	Transcriptional regulators
1011	COG2188	K	Transcriptional regulators
1012	COG0396	O	ABC-type transport system involved in Fe-S cluster assembly, ATPase component
1012	COG0410	E	ABC-type branched-chain amino acid transport systems, ATPase component
1012	COG0411	E	ABC-type branched-chain amino acid transport systems, ATPase component
1012	COG0444	E	ABC-type dipeptide/oligopeptide/nickel transport system, ATPase component
1012	COG0444	P	ABC-type dipeptide/oligopeptide/nickel transport system, ATPase component
1012	COG0488	R	ATPase components of ABC transporters with duplicated ATPase domains
1012	COG1101	R	ABC-type uncharacterized transport system, ATPase component
1012	COG1116	P	ABC-type nitrate/sulfonate/bicarbonate transport system, ATPase component
1012	COG1117	P	ABC-type phosphate transport system, ATPase component
1012	COG1118	P	ABC-type sulfate/molybdate transport systems, ATPase component
1012	COG1119	P	ABC-type molybdenum transport system, ATPase component/photorepair protein PhrA
1012	COG1120	H	ABC-type cobalamin/Fe3+-siderophores transport systems, ATPase components
1012	COG1120	P	ABC-type cobalamin/Fe3+-siderophores transport systems, ATPase components
1012	COG1121	P	ABC-type Mn/Zn transport systems, ATPase component
1012	COG1122	P	ABC-type cobalt transport system, ATPase component
1012	COG1123	R	ATPase components of various ABC-type transport systems, contain duplicated ATPase
1012	COG1124	E	ABC-type dipeptide/oligopeptide/nickel transport system, ATPase component
1012	COG1124	P	ABC-type dipeptide/oligopeptide/nickel transport system, ATPase component
1012	COG1125	E	ABC-type proline/glycine betaine transport systems, ATPase components
1012	COG1126	E	ABC-type polar amino acid transport system, ATPase component
1012	COG1127	Q	ABC-type transport system involved in resistance to organic solvents, ATPase component
1012	COG1129	G	ABC-type sugar transport system, ATPase component
1012	COG1131	V	ABC-type multidrug transport system, ATPase component
1012	COG1132	V	ABC-type multidrug transport system, ATPase and permease components
1012	COG1134	G	ABC-type polysaccharide/polyol phosphate transport system, ATPase component
1012	COG1134	M	ABC-type polysaccharide/polyol phosphate transport system, ATPase component
1012	COG1135	P	ABC-type metal ion transport system, ATPase component
1012	COG1136	V	ABC-type antimicrobial peptide transport system, ATPase component
1012	COG1137	R	ABC-type (unclassified) transport system, ATPase component
1012	COG2274	V	ABC-type bacteriocin/lantibiotic exporters, contain an N-terminal double-glycine peptidase domain
1012	COG2884	D	Predicted ATPase involved in cell division
1012	COG3638	P	ABC-type phosphate/phosphonate transport system, ATPase component
1012	COG3839	G	ABC-type sugar transport systems, ATPase components
1012	COG3840	H	ABC-type thiamine transport system, ATPase component
1012	COG3842	E	ABC-type spermidine/putrescine transport systems, ATPase components
1012	COG3845	R	ABC-type uncharacterized transport systems, ATPase components
1012	COG4107	P	ABC-type phosphonate transport system, ATPase component
1012	COG4133	O	ABC-type transport system involved in cytochrome c biogenesis, ATPase component
1012	COG4136	R	ABC-type uncharacterized transport system, ATPase component
1012	COG4148	P	ABC-type molybdate transport system, ATPase component
1012	COG4152	R	ABC-type uncharacterized transport system, ATPase component
1012	COG4161	E	ABC-type arginine transport system, ATPase component
1012	COG4167	V	ABC-type antimicrobial peptide transport system, ATPase component
1012	COG4170	V	ABC-type antimicrobial peptide transport system, ATPase component
1012	COG4172	R	ABC-type uncharacterized transport system, duplicated ATPase component
1012	COG4175	E	ABC-type proline/glycine betaine transport system, ATPase component
1012	COG4178	R	ABC-type uncharacterized transport system, permease and ATPase components
1012	COG4181	Q	Predicted ABC-type transport system involved in lysophospholipase L1 biosynthesis, ATPase component
1012	COG4525	P	ABC-type taurine transport system, ATPase component
1012	COG4555	C	ABC-type Na+ transport system, ATPase component
1012	COG4555	P	ABC-type Na+ transport system, ATPase component
1012	COG4559	P	ABC-type hemin transport system, ATPase component
1012	COG4586	R	ABC-type uncharacterized transport system, ATPase component
1012	COG4598	E	ABC-type histidine transport system, ATPase component
1012	COG4604	P	ABC-type enterochelin transport system, ATPase component
1012	COG4608	E	ABC-type oligopeptide transport system, ATPase component
1012	COG4615	P	ABC-type siderophore export system, fused ATPase and permease components
1012	COG4615	Q	ABC-type siderophore export system, fused ATPase and permease components
1012	COG4618	R	ABC-type protease/lipase transport system, ATPase and permease components
1012	COG4619	R	ABC-type uncharacterized transport system, ATPase component
1012	COG4674	R	Uncharacterized ABC-type transport system, ATPase component
1012	COG4778	P	ABC-type phosphonate transport system, ATPase component
1012	COG4987	C	ABC-type transport system involved in cytochrome bd biosynthesis, fused ATPase and permease components
1012	COG4987	O	ABC-type transport system involved in cytochrome bd biosynthesis, fused ATPase and permease components
1012	COG4988	C	ABC-type transport system involved in cytochrome bd biosynthesis, ATPase and permease components
1012	COG4988	O	ABC-type transport system involved in cytochrome bd biosynthesis, ATPase and permease components
1012	COG5265	O	ABC-type transport system involved in Fe-S cluster assembly, permease and ATPase components
1013	COG1686	M	D-alanyl-D-alanine carboxypeptidase
1014	COG0402	F	Cytosine deaminase and related metal-dependent hydrolases
1014	COG0402	R	Cytosine deaminase and related metal-dependent hydrolases
1014	COG1228	Q	Imidazolonepropionase and related amidohydrolases
1015	COG1629	P	Outer membrane receptor proteins, mostly Fe transport
1015	COG4774	P	Outer membrane receptor for monomeric catechols
1018	COG0178	L	Excinuclease ATPase subunit
1018	COG0396	O	ABC-type transport system involved in Fe-S cluster assembly, ATPase component
1018	COG0410	E	ABC-type branched-chain amino acid transport systems, ATPase component
1018	COG0411	E	ABC-type branched-chain amino acid transport systems, ATPase component
1018	COG0444	E	ABC-type dipeptide/oligopeptide/nickel transport system, ATPase component
1018	COG0444	P	ABC-type dipeptide/oligopeptide/nickel transport system, ATPase component
1018	COG0488	R	ATPase components of ABC transporters with duplicated ATPase domains
1018	COG1101	R	ABC-type uncharacterized transport system, ATPase component
1018	COG1116	P	ABC-type nitrate/sulfonate/bicarbonate transport system, ATPase component
1018	COG1117	P	ABC-type phosphate transport system, ATPase component
1018	COG1118	P	ABC-type sulfate/molybdate transport systems, ATPase component
1018	COG1119	P	ABC-type molybdenum transport system, ATPase component/photorepair protein PhrA
1018	COG1120	H	ABC-type cobalamin/Fe3+-siderophores transport systems, ATPase components
1018	COG1120	P	ABC-type cobalamin/Fe3+-siderophores transport systems, ATPase components
1018	COG1121	P	ABC-type Mn/Zn transport systems, ATPase component
1018	COG1122	P	ABC-type cobalt transport system, ATPase component
1018	COG1123	R	ATPase components of various ABC-type transport systems, contain duplicated ATPase
1018	COG1124	E	ABC-type dipeptide/oligopeptide/nickel transport system, ATPase component
1018	COG1124	P	ABC-type dipeptide/oligopeptide/nickel transport system, ATPase component
1018	COG1125	E	ABC-type proline/glycine betaine transport systems, ATPase components
1018	COG1126	E	ABC-type polar amino acid transport system, ATPase component
1018	COG1127	Q	ABC-type transport system involved in resistance to organic solvents, ATPase component
1018	COG1129	G	ABC-type sugar transport system, ATPase component
1018	COG1131	V	ABC-type multidrug transport system, ATPase component
1018	COG1132	V	ABC-type multidrug transport system, ATPase and permease components
1018	COG1134	G	ABC-type polysaccharide/polyol phosphate transport system, ATPase component
1018	COG1134	M	ABC-type polysaccharide/polyol phosphate transport system, ATPase component
1018	COG1135	P	ABC-type metal ion transport system, ATPase component
1018	COG1136	V	ABC-type antimicrobial peptide transport system, ATPase component
1018	COG1137	R	ABC-type (unclassified) transport system, ATPase component
1018	COG1245	R	Predicted ATPase, RNase L inhibitor (RLI) homolog
1018	COG2274	V	ABC-type bacteriocin/lantibiotic exporters, contain an N-terminal double-glycine peptidase domain
1018	COG2884	D	Predicted ATPase involved in cell division
1018	COG3638	P	ABC-type phosphate/phosphonate transport system, ATPase component
1018	COG3839	G	ABC-type sugar transport systems, ATPase components
1018	COG3840	H	ABC-type thiamine transport system, ATPase component
1018	COG3842	E	ABC-type spermidine/putrescine transport systems, ATPase components
1018	COG3845	R	ABC-type uncharacterized transport systems, ATPase components
1018	COG4107	P	ABC-type phosphonate transport system, ATPase component
1018	COG4133	O	ABC-type transport system involved in cytochrome c biogenesis, ATPase component
1018	COG4136	R	ABC-type uncharacterized transport system, ATPase component
1018	COG4138	H	ABC-type cobalamin transport system, ATPase component
1018	COG4148	P	ABC-type molybdate transport system, ATPase component
1018	COG4152	R	ABC-type uncharacterized transport system, ATPase component
1018	COG4161	E	ABC-type arginine transport system, ATPase component
1018	COG4167	V	ABC-type antimicrobial peptide transport system, ATPase component
1018	COG4170	V	ABC-type antimicrobial peptide transport system, ATPase component
1018	COG4172	R	ABC-type uncharacterized transport system, duplicated ATPase component
1018	COG4175	E	ABC-type proline/glycine betaine transport system, ATPase component
1018	COG4178	R	ABC-type uncharacterized transport system, permease and ATPase components
1018	COG4181	Q	Predicted ABC-type transport system involved in lysophospholipase L1 biosynthesis, ATPase component
1018	COG4525	P	ABC-type taurine transport system, ATPase component
1018	COG4555	C	ABC-type Na+ transport system, ATPase component
1018	COG4555	P	ABC-type Na+ transport system, ATPase component
1018	COG4559	P	ABC-type hemin transport system, ATPase component
1018	COG4586	R	ABC-type uncharacterized transport system, ATPase component
1018	COG4598	E	ABC-type histidine transport system, ATPase component
1018	COG4604	P	ABC-type enterochelin transport system, ATPase component
1018	COG4608	E	ABC-type oligopeptide transport system, ATPase component
1018	COG4615	P	ABC-type siderophore export system, fused ATPase and permease components
1018	COG4615	Q	ABC-type siderophore export system, fused ATPase and permease components
1018	COG4618	R	ABC-type protease/lipase transport system, ATPase and permease components
1018	COG4619	R	ABC-type uncharacterized transport system, ATPase component
1018	COG4674	R	Uncharacterized ABC-type transport system, ATPase component
1018	COG4778	P	ABC-type phosphonate transport system, ATPase component
1018	COG4987	C	ABC-type transport system involved in cytochrome bd biosynthesis, fused ATPase and permease components
1018	COG4987	O	ABC-type transport system involved in cytochrome bd biosynthesis, fused ATPase and permease components
1018	COG4988	C	ABC-type transport system involved in cytochrome bd biosynthesis, ATPase and permease components
1018	COG4988	O	ABC-type transport system involved in cytochrome bd biosynthesis, ATPase and permease components
1018	COG5265	O	ABC-type transport system involved in Fe-S cluster assembly, permease and ATPase components
1019	COG1802	K	Transcriptional regulators
1019	COG2186	K	Transcriptional regulators
1019	COG2188	K	Transcriptional regulators
102	COG0071	O	Molecular chaperone (small heat shock protein)
1020	COG0431	R	Predicted flavoprotein
1021	COG0001	H	Glutamate-1-semialdehyde aminotransferase
1021	COG0160	E	4-aminobutyrate aminotransferase and related aminotransferases
1021	COG0161	H	Adenosylmethionine-8-amino-7-oxononanoate aminotransferase
1021	COG4992	E	Ornithine/acetylornithine aminotransferase
1022	COG1952	U	Preprotein translocase subunit SecB
1023	COG3288	C	NAD/NADP transhydrogenase alpha subunit
1025	COG5403	S	Uncharacterized conserved protein
1026	COG0763	M	Lipid A disaccharide synthetase
1027	COG3571	R	Predicted hydrolase of the alpha/beta-hydrolase fold
1028	COG0642	T	Signal transduction histidine kinase
1028	COG0745	K	Response regulators consisting of a CheY-like receiver domain and a winged-helix DNA-binding domain
1028	COG0745	T	Response regulators consisting of a CheY-like receiver domain and a winged-helix DNA-binding domain
1028	COG0784	T	FOG: CheY-like receiver
1028	COG2204	T	Response regulator containing CheY-like receiver, AAA-type ATPase, and DNA-binding domains
1028	COG2205	T	Osmosensitive K+ channel histidine kinase
1028	COG4191	T	Signal transduction histidine kinase regulating C4-dicarboxylate transport system
1028	COG4192	T	Signal transduction histidine kinase regulating phosphoglycerate transport system
1028	COG4251	T	Bacteriophytochrome (light-regulated signal transduction histidine kinase)
1028	COG5000	T	Signal transduction histidine kinase involved in nitrogen fixation and metabolism regulation
1028	COG5002	T	Signal transduction histidine kinase
1029	COG0082	E	Chorismate synthase
1030	COG1175	G	ABC-type sugar transport systems, permease components
1030	COG1176	E	ABC-type spermidine/putrescine transport system, permease component I
1030	COG1178	P	ABC-type Fe3+ transport system, permease component
1030	COG4209	G	ABC-type polysaccharide transport system, permease component
1031	COG0300	R	Short-chain dehydrogenases of various substrate specificities
1031	COG0623	I	Enoyl-acyl-carrier-protein reductase (NADH)
1031	COG1028	I	Dehydrogenases with different specificities (related to short-chain alcohol dehydrogenases)
1031	COG1028	Q	Dehydrogenases with different specificities (related to short-chain alcohol dehydrogenases)
1031	COG1028	R	Dehydrogenases with different specificities (related to short-chain alcohol dehydrogenases)
1031	COG4221	R	Short-chain alcohol dehydrogenase of unknown specificity
1032	COG0691	O	tmRNA-binding protein
1033	COG2259	S	Predicted membrane protein
1034	COG3865	S	Uncharacterized protein conserved in bacteria
1035	COG2169	F	Adenosine deaminase
1035	COG2207	K	AraC-type DNA-binding domain-containing proteins
1035	COG4753	T	Response regulator containing CheY-like receiver domain and AraC-type DNA-binding domain
1035	COG4977	K	Transcriptional regulator containing an amidase domain and an AraC-type DNA-binding HTH domain
1036	COG2154	H	Pterin-4a-carbinolamine dehydratase
1037	COG0410	E	ABC-type branched-chain amino acid transport systems, ATPase component
1037	COG0411	E	ABC-type branched-chain amino acid transport systems, ATPase component
1037	COG0444	E	ABC-type dipeptide/oligopeptide/nickel transport system, ATPase component
1037	COG0444	P	ABC-type dipeptide/oligopeptide/nickel transport system, ATPase component
1037	COG1101	R	ABC-type uncharacterized transport system, ATPase component
1037	COG1116	P	ABC-type nitrate/sulfonate/bicarbonate transport system, ATPase component
1037	COG1117	P	ABC-type phosphate transport system, ATPase component
1037	COG1118	P	ABC-type sulfate/molybdate transport systems, ATPase component
1037	COG1119	P	ABC-type molybdenum transport system, ATPase component/photorepair protein PhrA
1037	COG1120	H	ABC-type cobalamin/Fe3+-siderophores transport systems, ATPase components
1037	COG1120	P	ABC-type cobalamin/Fe3+-siderophores transport systems, ATPase components
1037	COG1121	P	ABC-type Mn/Zn transport systems, ATPase component
1037	COG1122	P	ABC-type cobalt transport system, ATPase component
1037	COG1123	R	ATPase components of various ABC-type transport systems, contain duplicated ATPase
1037	COG1124	E	ABC-type dipeptide/oligopeptide/nickel transport system, ATPase component
1037	COG1124	P	ABC-type dipeptide/oligopeptide/nickel transport system, ATPase component
1037	COG1125	E	ABC-type proline/glycine betaine transport systems, ATPase components
1037	COG1126	E	ABC-type polar amino acid transport system, ATPase component
1037	COG1127	Q	ABC-type transport system involved in resistance to organic solvents, ATPase component
1037	COG1129	G	ABC-type sugar transport system, ATPase component
1037	COG1131	V	ABC-type multidrug transport system, ATPase component
1037	COG1132	V	ABC-type multidrug transport system, ATPase and permease components
1037	COG1134	G	ABC-type polysaccharide/polyol phosphate transport system, ATPase component
1037	COG1134	M	ABC-type polysaccharide/polyol phosphate transport system, ATPase component
1037	COG1135	P	ABC-type metal ion transport system, ATPase component
1037	COG1136	V	ABC-type antimicrobial peptide transport system, ATPase component
1037	COG1137	R	ABC-type (unclassified) transport system, ATPase component
1037	COG2274	V	ABC-type bacteriocin/lantibiotic exporters, contain an N-terminal double-glycine peptidase domain
1037	COG2884	D	Predicted ATPase involved in cell division
1037	COG3638	P	ABC-type phosphate/phosphonate transport system, ATPase component
1037	COG3839	G	ABC-type sugar transport systems, ATPase components
1037	COG3840	H	ABC-type thiamine transport system, ATPase component
1037	COG3842	E	ABC-type spermidine/putrescine transport systems, ATPase components
1037	COG3845	R	ABC-type uncharacterized transport systems, ATPase components
1037	COG4133	O	ABC-type transport system involved in cytochrome c biogenesis, ATPase component
1037	COG4136	R	ABC-type uncharacterized transport system, ATPase component
1037	COG4148	P	ABC-type molybdate transport system, ATPase component
1037	COG4152	R	ABC-type uncharacterized transport system, ATPase component
1037	COG4161	E	ABC-type arginine transport system, ATPase component
1037	COG4167	V	ABC-type antimicrobial peptide transport system, ATPase component
1037	COG4172	R	ABC-type uncharacterized transport system, duplicated ATPase component
1037	COG4175	E	ABC-type proline/glycine betaine transport system, ATPase component
1037	COG4181	Q	Predicted ABC-type transport system involved in lysophospholipase L1 biosynthesis, ATPase component
1037	COG4525	P	ABC-type taurine transport system, ATPase component
1037	COG4555	C	ABC-type Na+ transport system, ATPase component
1037	COG4555	P	ABC-type Na+ transport system, ATPase component
1037	COG4559	P	ABC-type hemin transport system, ATPase component
1037	COG4586	R	ABC-type uncharacterized transport system, ATPase component
1037	COG4598	E	ABC-type histidine transport system, ATPase component
1037	COG4604	P	ABC-type enterochelin transport system, ATPase component
1037	COG4608	E	ABC-type oligopeptide transport system, ATPase component
1037	COG4618	R	ABC-type protease/lipase transport system, ATPase and permease components
1037	COG4619	R	ABC-type uncharacterized transport system, ATPase component
1037	COG4674	R	Uncharacterized ABC-type transport system, ATPase component
1037	COG4987	C	ABC-type transport system involved in cytochrome bd biosynthesis, fused ATPase and permease components
1037	COG4987	O	ABC-type transport system involved in cytochrome bd biosynthesis, fused ATPase and permease components
1037	COG4988	C	ABC-type transport system involved in cytochrome bd biosynthesis, ATPase and permease components
1037	COG4988	O	ABC-type transport system involved in cytochrome bd biosynthesis, ATPase and permease components
1038	COG0209	F	Ribonucleotide reductase, alpha subunit
1039	COG0361	J	Translation initiation factor 1 (IF-1)
104	COG1734	T	DnaK suppressor protein
1040	COG4680	S	Uncharacterized protein conserved in bacteria
1042	COG2239	P	Mg/Co/Ni transporter MgtE (contains CBS domain)
1043	COG1959	K	Predicted transcriptional regulator
1044	COG2141	C	Coenzyme F420-dependent N5,N10-methylene tetrahydromethanopterin reductase and related flavin-dependent oxidoreductases
1045	COG3932	R	Uncharacterized ABC-type transport system, permease components
1046	COG0300	R	Short-chain dehydrogenases of various substrate specificities
1046	COG1028	I	Dehydrogenases with different specificities (related to short-chain alcohol dehydrogenases)
1046	COG1028	Q	Dehydrogenases with different specificities (related to short-chain alcohol dehydrogenases)
1046	COG1028	R	Dehydrogenases with different specificities (related to short-chain alcohol dehydrogenases)
1046	COG3967	M	Short-chain dehydrogenase involved in D-alanine esterification of lipoteichoic acid and wall teichoic acid (D-alanine transfer protein)
1046	COG4221	R	Short-chain alcohol dehydrogenase of unknown specificity
1047	COG0747	E	ABC-type dipeptide transport system, periplasmic component
1047	COG4166	E	ABC-type oligopeptide transport system, periplasmic component
1049	COG1609	K	Transcriptional regulators
1049	COG1879	G	ABC-type sugar transport system, periplasmic component
1049	COG4213	G	ABC-type xylose transport system, periplasmic component
105	COG0190	H	5,10-methylene-tetrahydrofolate dehydrogenase/Methenyl tetrahydrofolate cyclohydrolase
1050	COG0439	I	Biotin carboxylase
1050	COG0458	E	Carbamoylphosphate synthase large subunit (split gene in MJ)
1050	COG0458	F	Carbamoylphosphate synthase large subunit (split gene in MJ)
1053	COG5579	S	Uncharacterized conserved protein
1054	COG3668	R	Plasmid stabilization system protein
1055	COG4126	E	Hydantoin racemase
1056	COG2259	S	Predicted membrane protein
1057	COG2802	R	Uncharacterized protein, similar to the N-terminal domain of Lon protease
1058	COG2197	K	Response regulator containing a CheY-like receiver domain and an HTH DNA-binding domain
1058	COG2197	T	Response regulator containing a CheY-like receiver domain and an HTH DNA-binding domain
1059	COG0555	O	ABC-type sulfate transport system, permease component
1059	COG1177	E	ABC-type spermidine/putrescine transport system, permease component II
1059	COG1178	P	ABC-type Fe3+ transport system, permease component
1059	COG4149	P	ABC-type molybdate transport system, permease component
106	COG0183	I	Acetyl-CoA acetyltransferase
1060	COG0600	P	ABC-type nitrate/sulfonate/bicarbonate transport system, permease component
1061	COG1638	G	TRAP-type C4-dicarboxylate transport system, periplasmic component
1062	COG1079	R	Uncharacterized ABC-type transport system, permease component
1062	COG4603	R	ABC-type uncharacterized transport system, permease component
1063	COG2766	T	Putative Ser protein kinase
1064	COG0489	D	ATPases involved in chromosome partitioning
1064	COG3206	M	Uncharacterized protein involved in exopolysaccharide biosynthesis
1065	COG0541	U	Signal recognition particle GTPase
1065	COG0552	U	Signal recognition particle GTPase
1065	COG1419	N	Flagellar GTP-binding protein
1066	COG0396	O	ABC-type transport system involved in Fe-S cluster assembly, ATPase component
1066	COG0410	E	ABC-type branched-chain amino acid transport systems, ATPase component
1066	COG0411	E	ABC-type branched-chain amino acid transport systems, ATPase component
1066	COG0444	E	ABC-type dipeptide/oligopeptide/nickel transport system, ATPase component
1066	COG0444	P	ABC-type dipeptide/oligopeptide/nickel transport system, ATPase component
1066	COG0488	R	ATPase components of ABC transporters with duplicated ATPase domains
1066	COG1101	R	ABC-type uncharacterized transport system, ATPase component
1066	COG1116	P	ABC-type nitrate/sulfonate/bicarbonate transport system, ATPase component
1066	COG1117	P	ABC-type phosphate transport system, ATPase component
1066	COG1118	P	ABC-type sulfate/molybdate transport systems, ATPase component
1066	COG1119	P	ABC-type molybdenum transport system, ATPase component/photorepair protein PhrA
1066	COG1120	H	ABC-type cobalamin/Fe3+-siderophores transport systems, ATPase components
1066	COG1120	P	ABC-type cobalamin/Fe3+-siderophores transport systems, ATPase components
1066	COG1121	P	ABC-type Mn/Zn transport systems, ATPase component
1066	COG1122	P	ABC-type cobalt transport system, ATPase component
1066	COG1123	R	ATPase components of various ABC-type transport systems, contain duplicated ATPase
1066	COG1124	E	ABC-type dipeptide/oligopeptide/nickel transport system, ATPase component
1066	COG1124	P	ABC-type dipeptide/oligopeptide/nickel transport system, ATPase component
1066	COG1125	E	ABC-type proline/glycine betaine transport systems, ATPase components
1066	COG1126	E	ABC-type polar amino acid transport system, ATPase component
1066	COG1127	Q	ABC-type transport system involved in resistance to organic solvents, ATPase component
1066	COG1129	G	ABC-type sugar transport system, ATPase component
1066	COG1131	V	ABC-type multidrug transport system, ATPase component
1066	COG1132	V	ABC-type multidrug transport system, ATPase and permease components
1066	COG1134	G	ABC-type polysaccharide/polyol phosphate transport system, ATPase component
1066	COG1134	M	ABC-type polysaccharide/polyol phosphate transport system, ATPase component
1066	COG1135	P	ABC-type metal ion transport system, ATPase component
1066	COG1136	V	ABC-type antimicrobial peptide transport system, ATPase component
1066	COG1137	R	ABC-type (unclassified) transport system, ATPase component
1066	COG1245	R	Predicted ATPase, RNase L inhibitor (RLI) homolog
1066	COG2274	V	ABC-type bacteriocin/lantibiotic exporters, contain an N-terminal double-glycine peptidase domain
1066	COG2884	D	Predicted ATPase involved in cell division
1066	COG3638	P	ABC-type phosphate/phosphonate transport system, ATPase component
1066	COG3839	G	ABC-type sugar transport systems, ATPase components
1066	COG3840	H	ABC-type thiamine transport system, ATPase component
1066	COG3842	E	ABC-type spermidine/putrescine transport systems, ATPase components
1066	COG3845	R	ABC-type uncharacterized transport systems, ATPase components
1066	COG4107	P	ABC-type phosphonate transport system, ATPase component
1066	COG4133	O	ABC-type transport system involved in cytochrome c biogenesis, ATPase component
1066	COG4136	R	ABC-type uncharacterized transport system, ATPase component
1066	COG4138	H	ABC-type cobalamin transport system, ATPase component
1066	COG4148	P	ABC-type molybdate transport system, ATPase component
1066	COG4152	R	ABC-type uncharacterized transport system, ATPase component
1066	COG4161	E	ABC-type arginine transport system, ATPase component
1066	COG4167	V	ABC-type antimicrobial peptide transport system, ATPase component
1066	COG4170	V	ABC-type antimicrobial peptide transport system, ATPase component
1066	COG4172	R	ABC-type uncharacterized transport system, duplicated ATPase component
1066	COG4175	E	ABC-type proline/glycine betaine transport system, ATPase component
1066	COG4178	R	ABC-type uncharacterized transport system, permease and ATPase components
1066	COG4181	Q	Predicted ABC-type transport system involved in lysophospholipase L1 biosynthesis, ATPase component
1066	COG4525	P	ABC-type taurine transport system, ATPase component
1066	COG4555	C	ABC-type Na+ transport system, ATPase component
1066	COG4555	P	ABC-type Na+ transport system, ATPase component
1066	COG4559	P	ABC-type hemin transport system, ATPase component
1066	COG4586	R	ABC-type uncharacterized transport system, ATPase component
1066	COG4598	E	ABC-type histidine transport system, ATPase component
1066	COG4604	P	ABC-type enterochelin transport system, ATPase component
1066	COG4608	E	ABC-type oligopeptide transport system, ATPase component
1066	COG4618	R	ABC-type protease/lipase transport system, ATPase and permease components
1066	COG4619	R	ABC-type uncharacterized transport system, ATPase component
1066	COG4674	R	Uncharacterized ABC-type transport system, ATPase component
1066	COG4778	P	ABC-type phosphonate transport system, ATPase component
1066	COG4987	C	ABC-type transport system involved in cytochrome bd biosynthesis, fused ATPase and permease components
1066	COG4987	O	ABC-type transport system involved in cytochrome bd biosynthesis, fused ATPase and permease components
1066	COG4988	C	ABC-type transport system involved in cytochrome bd biosynthesis, ATPase and permease components
1066	COG4988	O	ABC-type transport system involved in cytochrome bd biosynthesis, ATPase and permease components
1066	COG5265	O	ABC-type transport system involved in Fe-S cluster assembly, permease and ATPase components
1068	COG3685	S	Uncharacterized protein conserved in bacteria
1069	COG0583	K	Transcriptional regulator
107	COG1802	K	Transcriptional regulators
107	COG2186	K	Transcriptional regulators
1070	COG0182	J	Predicted translation initiation factor 2B subunit, eIF-2B alpha/beta/delta family
1070	COG1184	J	Translation initiation factor 2B subunit, eIF-2B alpha/beta/delta family
1071	COG1609	K	Transcriptional regulators
1071	COG1879	G	ABC-type sugar transport system, periplasmic component
1072	COG3570	V	Streptomycin 6-kinase
1073	COG0628	R	Predicted permease
1074	COG2207	K	AraC-type DNA-binding domain-containing proteins
1075	COG4993	G	Glucose dehydrogenase
1076	COG1079	R	Uncharacterized ABC-type transport system, permease component
1076	COG4603	R	ABC-type uncharacterized transport system, permease component
1077	COG5622	N	Protein required for attachment to host cells
1078	COG3195	S	Uncharacterized protein conserved in bacteria
1079	COG0016	J	Phenylalanyl-tRNA synthetase alpha subunit
108	COG2945	R	Predicted hydrolase of the alpha/beta superfamily
1080	COG0396	O	ABC-type transport system involved in Fe-S cluster assembly, ATPase component
1080	COG0410	E	ABC-type branched-chain amino acid transport systems, ATPase component
1080	COG0411	E	ABC-type branched-chain amino acid transport systems, ATPase component
1080	COG0444	E	ABC-type dipeptide/oligopeptide/nickel transport system, ATPase component
1080	COG0444	P	ABC-type dipeptide/oligopeptide/nickel transport system, ATPase component
1080	COG0488	R	ATPase components of ABC transporters with duplicated ATPase domains
1080	COG1101	R	ABC-type uncharacterized transport system, ATPase component
1080	COG1116	P	ABC-type nitrate/sulfonate/bicarbonate transport system, ATPase component
1080	COG1117	P	ABC-type phosphate transport system, ATPase component
1080	COG1118	P	ABC-type sulfate/molybdate transport systems, ATPase component
1080	COG1119	P	ABC-type molybdenum transport system, ATPase component/photorepair protein PhrA
1080	COG1120	H	ABC-type cobalamin/Fe3+-siderophores transport systems, ATPase components
1080	COG1120	P	ABC-type cobalamin/Fe3+-siderophores transport systems, ATPase components
1080	COG1121	P	ABC-type Mn/Zn transport systems, ATPase component
1080	COG1122	P	ABC-type cobalt transport system, ATPase component
1080	COG1123	R	ATPase components of various ABC-type transport systems, contain duplicated ATPase
1080	COG1124	E	ABC-type dipeptide/oligopeptide/nickel transport system, ATPase component
1080	COG1124	P	ABC-type dipeptide/oligopeptide/nickel transport system, ATPase component
1080	COG1125	E	ABC-type proline/glycine betaine transport systems, ATPase components
1080	COG1126	E	ABC-type polar amino acid transport system, ATPase component
1080	COG1127	Q	ABC-type transport system involved in resistance to organic solvents, ATPase component
1080	COG1129	G	ABC-type sugar transport system, ATPase component
1080	COG1131	V	ABC-type multidrug transport system, ATPase component
1080	COG1132	V	ABC-type multidrug transport system, ATPase and permease components
1080	COG1134	G	ABC-type polysaccharide/polyol phosphate transport system, ATPase component
1080	COG1134	M	ABC-type polysaccharide/polyol phosphate transport system, ATPase component
1080	COG1135	P	ABC-type metal ion transport system, ATPase component
1080	COG1136	V	ABC-type antimicrobial peptide transport system, ATPase component
1080	COG1137	R	ABC-type (unclassified) transport system, ATPase component
1080	COG1245	R	Predicted ATPase, RNase L inhibitor (RLI) homolog
1080	COG2274	V	ABC-type bacteriocin/lantibiotic exporters, contain an N-terminal double-glycine peptidase domain
1080	COG2401	R	ABC-type ATPase fused to a predicted acetyltransferase domain
1080	COG2884	D	Predicted ATPase involved in cell division
1080	COG3638	P	ABC-type phosphate/phosphonate transport system, ATPase component
1080	COG3839	G	ABC-type sugar transport systems, ATPase components
1080	COG3840	H	ABC-type thiamine transport system, ATPase component
1080	COG3842	E	ABC-type spermidine/putrescine transport systems, ATPase components
1080	COG3845	R	ABC-type uncharacterized transport systems, ATPase components
1080	COG4107	P	ABC-type phosphonate transport system, ATPase component
1080	COG4133	O	ABC-type transport system involved in cytochrome c biogenesis, ATPase component
1080	COG4136	R	ABC-type uncharacterized transport system, ATPase component
1080	COG4138	H	ABC-type cobalamin transport system, ATPase component
1080	COG4148	P	ABC-type molybdate transport system, ATPase component
1080	COG4152	R	ABC-type uncharacterized transport system, ATPase component
1080	COG4161	E	ABC-type arginine transport system, ATPase component
1080	COG4167	V	ABC-type antimicrobial peptide transport system, ATPase component
1080	COG4170	V	ABC-type antimicrobial peptide transport system, ATPase component
1080	COG4172	R	ABC-type uncharacterized transport system, duplicated ATPase component
1080	COG4175	E	ABC-type proline/glycine betaine transport system, ATPase component
1080	COG4178	R	ABC-type uncharacterized transport system, permease and ATPase components
1080	COG4181	Q	Predicted ABC-type transport system involved in lysophospholipase L1 biosynthesis, ATPase component
1080	COG4525	P	ABC-type taurine transport system, ATPase component
1080	COG4555	C	ABC-type Na+ transport system, ATPase component
1080	COG4555	P	ABC-type Na+ transport system, ATPase component
1080	COG4559	P	ABC-type hemin transport system, ATPase component
1080	COG4586	R	ABC-type uncharacterized transport system, ATPase component
1080	COG4598	E	ABC-type histidine transport system, ATPase component
1080	COG4604	P	ABC-type enterochelin transport system, ATPase component
1080	COG4608	E	ABC-type oligopeptide transport system, ATPase component
1080	COG4615	P	ABC-type siderophore export system, fused ATPase and permease components
1080	COG4615	Q	ABC-type siderophore export system, fused ATPase and permease components
1080	COG4618	R	ABC-type protease/lipase transport system, ATPase and permease components
1080	COG4619	R	ABC-type uncharacterized transport system, ATPase component
1080	COG4674	R	Uncharacterized ABC-type transport system, ATPase component
1080	COG4778	P	ABC-type phosphonate transport system, ATPase component
1080	COG4987	C	ABC-type transport system involved in cytochrome bd biosynthesis, fused ATPase and permease components
1080	COG4987	O	ABC-type transport system involved in cytochrome bd biosynthesis, fused ATPase and permease components
1080	COG4988	C	ABC-type transport system involved in cytochrome bd biosynthesis, ATPase and permease components
1080	COG4988	O	ABC-type transport system involved in cytochrome bd biosynthesis, ATPase and permease components
1080	COG5265	O	ABC-type transport system involved in Fe-S cluster assembly, permease and ATPase components
1081	COG1917	S	Uncharacterized conserved protein, contains double-stranded beta-helix domain
1083	COG0120	G	Ribose 5-phosphate isomerase
1084	COG0396	O	ABC-type transport system involved in Fe-S cluster assembly, ATPase component
1084	COG0410	E	ABC-type branched-chain amino acid transport systems, ATPase component
1084	COG0411	E	ABC-type branched-chain amino acid transport systems, ATPase component
1084	COG0444	E	ABC-type dipeptide/oligopeptide/nickel transport system, ATPase component
1084	COG0444	P	ABC-type dipeptide/oligopeptide/nickel transport system, ATPase component
1084	COG0488	R	ATPase components of ABC transporters with duplicated ATPase domains
1084	COG1101	R	ABC-type uncharacterized transport system, ATPase component
1084	COG1116	P	ABC-type nitrate/sulfonate/bicarbonate transport system, ATPase component
1084	COG1117	P	ABC-type phosphate transport system, ATPase component
1084	COG1118	P	ABC-type sulfate/molybdate transport systems, ATPase component
1084	COG1119	P	ABC-type molybdenum transport system, ATPase component/photorepair protein PhrA
1084	COG1120	H	ABC-type cobalamin/Fe3+-siderophores transport systems, ATPase components
1084	COG1120	P	ABC-type cobalamin/Fe3+-siderophores transport systems, ATPase components
1084	COG1121	P	ABC-type Mn/Zn transport systems, ATPase component
1084	COG1122	P	ABC-type cobalt transport system, ATPase component
1084	COG1123	R	ATPase components of various ABC-type transport systems, contain duplicated ATPase
1084	COG1124	E	ABC-type dipeptide/oligopeptide/nickel transport system, ATPase component
1084	COG1124	P	ABC-type dipeptide/oligopeptide/nickel transport system, ATPase component
1084	COG1125	E	ABC-type proline/glycine betaine transport systems, ATPase components
1084	COG1126	E	ABC-type polar amino acid transport system, ATPase component
1084	COG1127	Q	ABC-type transport system involved in resistance to organic solvents, ATPase component
1084	COG1129	G	ABC-type sugar transport system, ATPase component
1084	COG1131	V	ABC-type multidrug transport system, ATPase component
1084	COG1132	V	ABC-type multidrug transport system, ATPase and permease components
1084	COG1134	G	ABC-type polysaccharide/polyol phosphate transport system, ATPase component
1084	COG1134	M	ABC-type polysaccharide/polyol phosphate transport system, ATPase component
1084	COG1135	P	ABC-type metal ion transport system, ATPase component
1084	COG1136	V	ABC-type antimicrobial peptide transport system, ATPase component
1084	COG1137	R	ABC-type (unclassified) transport system, ATPase component
1084	COG1245	R	Predicted ATPase, RNase L inhibitor (RLI) homolog
1084	COG2274	V	ABC-type bacteriocin/lantibiotic exporters, contain an N-terminal double-glycine peptidase domain
1084	COG2884	D	Predicted ATPase involved in cell division
1084	COG3638	P	ABC-type phosphate/phosphonate transport system, ATPase component
1084	COG3839	G	ABC-type sugar transport systems, ATPase components
1084	COG3840	H	ABC-type thiamine transport system, ATPase component
1084	COG3842	E	ABC-type spermidine/putrescine transport systems, ATPase components
1084	COG3845	R	ABC-type uncharacterized transport systems, ATPase components
1084	COG4133	O	ABC-type transport system involved in cytochrome c biogenesis, ATPase component
1084	COG4136	R	ABC-type uncharacterized transport system, ATPase component
1084	COG4138	H	ABC-type cobalamin transport system, ATPase component
1084	COG4148	P	ABC-type molybdate transport system, ATPase component
1084	COG4152	R	ABC-type uncharacterized transport system, ATPase component
1084	COG4161	E	ABC-type arginine transport system, ATPase component
1084	COG4172	R	ABC-type uncharacterized transport system, duplicated ATPase component
1084	COG4175	E	ABC-type proline/glycine betaine transport system, ATPase component
1084	COG4181	Q	Predicted ABC-type transport system involved in lysophospholipase L1 biosynthesis, ATPase component
1084	COG4525	P	ABC-type taurine transport system, ATPase component
1084	COG4555	C	ABC-type Na+ transport system, ATPase component
1084	COG4555	P	ABC-type Na+ transport system, ATPase component
1084	COG4559	P	ABC-type hemin transport system, ATPase component
1084	COG4586	R	ABC-type uncharacterized transport system, ATPase component
1084	COG4598	E	ABC-type histidine transport system, ATPase component
1084	COG4604	P	ABC-type enterochelin transport system, ATPase component
1084	COG4608	E	ABC-type oligopeptide transport system, ATPase component
1084	COG4618	R	ABC-type protease/lipase transport system, ATPase and permease components
1084	COG4619	R	ABC-type uncharacterized transport system, ATPase component
1084	COG4674	R	Uncharacterized ABC-type transport system, ATPase component
1084	COG4778	P	ABC-type phosphonate transport system, ATPase component
1084	COG4987	C	ABC-type transport system involved in cytochrome bd biosynthesis, fused ATPase and permease components
1084	COG4987	O	ABC-type transport system involved in cytochrome bd biosynthesis, fused ATPase and permease components
1084	COG4988	C	ABC-type transport system involved in cytochrome bd biosynthesis, ATPase and permease components
1084	COG4988	O	ABC-type transport system involved in cytochrome bd biosynthesis, ATPase and permease components
1086	COG0652	O	Peptidyl-prolyl cis-trans isomerase (rotamase) - cyclophilin family
1087	COG2855	S	Predicted membrane protein
1088	COG2199	T	FOG: GGDEF domain
1088	COG2200	T	FOG: EAL domain
1088	COG2202	T	FOG: PAS/PAC domain
1088	COG3706	T	Response regulator containing a CheY-like receiver domain and a GGDEF domain
1088	COG4943	T	Predicted signal transduction protein containing sensor and EAL domains
1088	COG5001	T	Predicted signal transduction protein containing a membrane domain, an EAL and a GGDEF domain
1089	COG0395	G	ABC-type sugar transport system, permease component
1089	COG0555	O	ABC-type sulfate transport system, permease component
1089	COG1175	G	ABC-type sugar transport systems, permease components
1089	COG1176	E	ABC-type spermidine/putrescine transport system, permease component I
1089	COG1177	E	ABC-type spermidine/putrescine transport system, permease component II
1089	COG1178	P	ABC-type Fe3+ transport system, permease component
1089	COG3833	G	ABC-type maltose transport systems, permease component
1089	COG4149	P	ABC-type molybdate transport system, permease component
109	COG1173	E	ABC-type dipeptide/oligopeptide/nickel transport systems, permease components
109	COG1173	P	ABC-type dipeptide/oligopeptide/nickel transport systems, permease components
109	COG4171	V	ABC-type antimicrobial peptide transport system, permease component
109	COG4239	R	ABC-type uncharacterized transport system, permease component
1090	COG3313	R	Predicted Fe-S protein
1093	COG0656	R	Aldo/keto reductases, related to diketogulonate reductase
1093	COG0667	C	Predicted oxidoreductases (related to aryl-alcohol dehydrogenases)
1093	COG1453	R	Predicted oxidoreductases of the aldo/keto reductase family
1094	COG3191	E	L-aminopeptidase/D-esterase
1094	COG3191	Q	L-aminopeptidase/D-esterase
1095	COG0794	M	Predicted sugar phosphate isomerase involved in capsule formation
1095	COG1737	K	Transcriptional regulators
1096	COG1686	M	D-alanyl-D-alanine carboxypeptidase
1098	COG1653	G	ABC-type sugar transport system, periplasmic component
1098	COG2182	G	Maltose-binding periplasmic proteins/domains
1099	COG1108	P	ABC-type Mn2+/Zn2+ transport systems, permease components
11	COG1502	I	Phosphatidylserine/phosphatidylglycerophosphate/cardiolipin synthases and related enzymes
110	COG0781	K	Transcription termination factor
1100	COG3629	T	DNA-binding transcriptional activator of the SARP family
1102	COG1329	K	Transcriptional regulators, similar to M. xanthus CarD
1103	COG1082	G	Sugar phosphate isomerases/epimerases
1108	COG0797	M	Lipoproteins
1109	COG0413	H	Ketopantoate hydroxymethyltransferase
111	COG0816	L	Predicted endonuclease involved in recombination (possible Holliday junction resolvase in Mycoplasmas and B. subtilis)
1110	COG0507	L	ATP-dependent exoDNAse (exonuclease V), alpha subunit - helicase superfamily I member
1111	COG2223	P	Nitrate/nitrite transporter
1111	COG2814	G	Arabinose efflux permease
1113	COG3664	G	Beta-xylosidase
1114	COG0142	H	Geranylgeranyl pyrophosphate synthase
1115	COG1172	G	Ribose/xylose/arabinose/galactoside ABC-type transport systems, permease components
1115	COG4158	R	Predicted ABC-type sugar transport system, permease component
1115	COG4211	G	ABC-type glucose/galactose transport system, permease component
1115	COG4214	G	ABC-type xylose transport system, permease component
1116	COG2041	R	Sulfite oxidase and related enzymes
1117	COG0501	O	Zn-dependent protease with chaperone function
1117	COG4783	R	Putative Zn-dependent protease, contains TPR repeats
1117	COG4784	R	Putative Zn-dependent protease
1119	COG2201	N	Chemotaxis response regulator containing a CheY-like receiver domain and a methylesterase domain
1119	COG2201	T	Chemotaxis response regulator containing a CheY-like receiver domain and a methylesterase domain
112	COG0347	E	Nitrogen regulatory protein PII
1120	COG2801	L	Transposase and inactivated derivatives
1121	COG0583	K	Transcriptional regulator
1123	COG0640	K	Predicted transcriptional regulators
1124	COG0001	H	Glutamate-1-semialdehyde aminotransferase
1124	COG0160	E	4-aminobutyrate aminotransferase and related aminotransferases
1124	COG0161	H	Adenosylmethionine-8-amino-7-oxononanoate aminotransferase
1124	COG2334	R	Putative homoserine kinase type II (protein kinase fold)
1124	COG4992	E	Ornithine/acetylornithine aminotransferase
1125	COG3931	E	Predicted N-formylglutamate amidohydrolase
1126	COG0396	O	ABC-type transport system involved in Fe-S cluster assembly, ATPase component
1126	COG0410	E	ABC-type branched-chain amino acid transport systems, ATPase component
1126	COG0411	E	ABC-type branched-chain amino acid transport systems, ATPase component
1126	COG0444	E	ABC-type dipeptide/oligopeptide/nickel transport system, ATPase component
1126	COG0444	P	ABC-type dipeptide/oligopeptide/nickel transport system, ATPase component
1126	COG0488	R	ATPase components of ABC transporters with duplicated ATPase domains
1126	COG1101	R	ABC-type uncharacterized transport system, ATPase component
1126	COG1116	P	ABC-type nitrate/sulfonate/bicarbonate transport system, ATPase component
1126	COG1117	P	ABC-type phosphate transport system, ATPase component
1126	COG1118	P	ABC-type sulfate/molybdate transport systems, ATPase component
1126	COG1119	P	ABC-type molybdenum transport system, ATPase component/photorepair protein PhrA
1126	COG1120	H	ABC-type cobalamin/Fe3+-siderophores transport systems, ATPase components
1126	COG1120	P	ABC-type cobalamin/Fe3+-siderophores transport systems, ATPase components
1126	COG1121	P	ABC-type Mn/Zn transport systems, ATPase component
1126	COG1122	P	ABC-type cobalt transport system, ATPase component
1126	COG1123	R	ATPase components of various ABC-type transport systems, contain duplicated ATPase
1126	COG1124	E	ABC-type dipeptide/oligopeptide/nickel transport system, ATPase component
1126	COG1124	P	ABC-type dipeptide/oligopeptide/nickel transport system, ATPase component
1126	COG1125	E	ABC-type proline/glycine betaine transport systems, ATPase components
1126	COG1126	E	ABC-type polar amino acid transport system, ATPase component
1126	COG1127	Q	ABC-type transport system involved in resistance to organic solvents, ATPase component
1126	COG1129	G	ABC-type sugar transport system, ATPase component
1126	COG1131	V	ABC-type multidrug transport system, ATPase component
1126	COG1132	V	ABC-type multidrug transport system, ATPase and permease components
1126	COG1134	G	ABC-type polysaccharide/polyol phosphate transport system, ATPase component
1126	COG1134	M	ABC-type polysaccharide/polyol phosphate transport system, ATPase component
1126	COG1135	P	ABC-type metal ion transport system, ATPase component
1126	COG1136	V	ABC-type antimicrobial peptide transport system, ATPase component
1126	COG1137	R	ABC-type (unclassified) transport system, ATPase component
1126	COG2884	D	Predicted ATPase involved in cell division
1126	COG3638	P	ABC-type phosphate/phosphonate transport system, ATPase component
1126	COG3839	G	ABC-type sugar transport systems, ATPase components
1126	COG3840	H	ABC-type thiamine transport system, ATPase component
1126	COG3842	E	ABC-type spermidine/putrescine transport systems, ATPase components
1126	COG3845	R	ABC-type uncharacterized transport systems, ATPase components
1126	COG4107	P	ABC-type phosphonate transport system, ATPase component
1126	COG4136	R	ABC-type uncharacterized transport system, ATPase component
1126	COG4148	P	ABC-type molybdate transport system, ATPase component
1126	COG4152	R	ABC-type uncharacterized transport system, ATPase component
1126	COG4161	E	ABC-type arginine transport system, ATPase component
1126	COG4167	V	ABC-type antimicrobial peptide transport system, ATPase component
1126	COG4172	R	ABC-type uncharacterized transport system, duplicated ATPase component
1126	COG4175	E	ABC-type proline/glycine betaine transport system, ATPase component
1126	COG4181	Q	Predicted ABC-type transport system involved in lysophospholipase L1 biosynthesis, ATPase component
1126	COG4525	P	ABC-type taurine transport system, ATPase component
1126	COG4555	C	ABC-type Na+ transport system, ATPase component
1126	COG4555	P	ABC-type Na+ transport system, ATPase component
1126	COG4559	P	ABC-type hemin transport system, ATPase component
1126	COG4598	E	ABC-type histidine transport system, ATPase component
1126	COG4604	P	ABC-type enterochelin transport system, ATPase component
1126	COG4608	E	ABC-type oligopeptide transport system, ATPase component
1126	COG4674	R	Uncharacterized ABC-type transport system, ATPase component
1126	COG4987	C	ABC-type transport system involved in cytochrome bd biosynthesis, fused ATPase and permease components
1126	COG4987	O	ABC-type transport system involved in cytochrome bd biosynthesis, fused ATPase and permease components
1126	COG4988	C	ABC-type transport system involved in cytochrome bd biosynthesis, ATPase and permease components
1126	COG4988	O	ABC-type transport system involved in cytochrome bd biosynthesis, ATPase and permease components
1127	COG2227	H	2-polyprenyl-3-methyl-5-hydroxy-6-metoxy-1,4-benzoquinol methylase
1128	COG0845	M	Membrane-fusion protein
1128	COG1566	V	Multidrug resistance efflux pump
1129	COG0446	R	Uncharacterized NAD(FAD)-dependent dehydrogenases
1129	COG0492	O	Thioredoxin reductase
1129	COG1249	C	Pyruvate/2-oxoglutarate dehydrogenase complex, dihydrolipoamide dehydrogenase (E3) component, and related enzymes
1129	COG1251	C	NAD(P)H-nitrite reductase
1129	COG1252	C	NADH dehydrogenase, FAD-containing subunit
1129	COG3634	O	Alkyl hydroperoxide reductase, large subunit
113	COG2082	H	Precorrin isomerase
1130	COG2962	R	Predicted permeases
1133	COG2273	G	Beta-glucanase/Beta-glucan synthetase
1134	COG2215	R	ABC-type uncharacterized transport system, permease component
1135	COG1585	O	Membrane protein implicated in regulation of membrane protease activity
1135	COG1585	U	Membrane protein implicated in regulation of membrane protease activity
1136	COG0297	G	Glycogen synthase
1136	COG0438	M	Glycosyltransferase
1137	COG1850	G	Ribulose 1,5-bisphosphate carboxylase, large subunit
1139	COG2814	G	Arabinose efflux permease
114	COG2887	L	RecB family exonuclease
114	COG3893	L	Inactivated superfamily I helicase
1140	COG4544	S	Uncharacterized conserved protein
1141	COG2010	C	Cytochrome c, mono- and diheme variants
1142	COG0017	J	Aspartyl/asparaginyl-tRNA synthetases
1142	COG0173	J	Aspartyl-tRNA synthetase
1142	COG1190	J	Lysyl-tRNA synthetase (class II)
1142	COG2269	J	Truncated, possibly inactive, lysyl-tRNA synthetase (class II)
1144	COG0687	E	Spermidine/putrescine-binding periplasmic protein
1144	COG4134	R	ABC-type uncharacterized transport system, periplasmic component
1145	COG0022	C	Pyruvate/2-oxoglutarate dehydrogenase complex, dehydrogenase (E1) component, eukaryotic type, beta subunit
1145	COG0508	C	Pyruvate/2-oxoglutarate dehydrogenase complex, dihydrolipoamide acyltransferase (E2) component, and related enzymes
1145	COG1154	H	Deoxyxylulose-5-phosphate synthase
1145	COG1154	I	Deoxyxylulose-5-phosphate synthase
1145	COG3958	G	Transketolase, C-terminal subunit
1146	COG2606	S	Uncharacterized conserved protein
1147	COG4942	D	Membrane-bound metallopeptidase
1148	COG0127	F	Xanthosine triphosphate pyrophosphatase
1149	COG2197	K	Response regulator containing a CheY-like receiver domain and an HTH DNA-binding domain
1149	COG2197	T	Response regulator containing a CheY-like receiver domain and an HTH DNA-binding domain
1149	COG2204	T	Response regulator containing CheY-like receiver, AAA-type ATPase, and DNA-binding domains
1149	COG2771	K	DNA-binding HTH domain-containing proteins
1149	COG4566	T	Response regulator
115	COG0459	O	Chaperonin GroEL (HSP60 family)
1150	COG0834	E	ABC-type amino acid transport/signal transduction systems, periplasmic component/domain
1150	COG0834	T	ABC-type amino acid transport/signal transduction systems, periplasmic component/domain
1151	COG4588	R	Accessory colonization factor AcfC, contains ABC-type periplasmic domain
1152	COG1172	G	Ribose/xylose/arabinose/galactoside ABC-type transport systems, permease components
1152	COG4158	R	Predicted ABC-type sugar transport system, permease component
1152	COG4211	G	ABC-type glucose/galactose transport system, permease component
1152	COG4214	G	ABC-type xylose transport system, permease component
1153	COG3024	S	Uncharacterized protein conserved in bacteria
1154	COG1172	G	Ribose/xylose/arabinose/galactoside ABC-type transport systems, permease components
1154	COG4158	R	Predicted ABC-type sugar transport system, permease component
1154	COG4211	G	ABC-type glucose/galactose transport system, permease component
1155	COG5451	S	Predicted secreted protein
1156	COG0079	E	Histidinol-phosphate/aromatic aminotransferase and cobyric acid decarboxylase
1156	COG0436	E	Aspartate/tyrosine/aromatic aminotransferase
1156	COG1167	E	Transcriptional regulators containing a DNA-binding HTH domain and an aminotransferase domain (MocR family) and their eukaryotic orthologs
1156	COG1167	K	Transcriptional regulators containing a DNA-binding HTH domain and an aminotransferase domain (MocR family) and their eukaryotic orthologs
1156	COG1168	E	Bifunctional PLP-dependent enzyme with beta-cystathionase and maltose regulon repressor activities
1158	COG2080	C	Aerobic-type carbon monoxide dehydrogenase, small subunit CoxS/CutS homologs
1158	COG4630	F	Xanthine dehydrogenase, iron-sulfur cluster and FAD-binding subunit A
1159	COG0600	P	ABC-type nitrate/sulfonate/bicarbonate transport system, permease component
1159	COG1174	E	ABC-type proline/glycine betaine transport systems, permease component
1159	COG4176	E	ABC-type proline/glycine betaine transport system, permease component
116	COG0396	O	ABC-type transport system involved in Fe-S cluster assembly, ATPase component
116	COG0410	E	ABC-type branched-chain amino acid transport systems, ATPase component
116	COG0411	E	ABC-type branched-chain amino acid transport systems, ATPase component
116	COG0444	E	ABC-type dipeptide/oligopeptide/nickel transport system, ATPase component
116	COG0444	P	ABC-type dipeptide/oligopeptide/nickel transport system, ATPase component
116	COG0488	R	ATPase components of ABC transporters with duplicated ATPase domains
116	COG1101	R	ABC-type uncharacterized transport system, ATPase component
116	COG1116	P	ABC-type nitrate/sulfonate/bicarbonate transport system, ATPase component
116	COG1117	P	ABC-type phosphate transport system, ATPase component
116	COG1118	P	ABC-type sulfate/molybdate transport systems, ATPase component
116	COG1119	P	ABC-type molybdenum transport system, ATPase component/photorepair protein PhrA
116	COG1120	H	ABC-type cobalamin/Fe3+-siderophores transport systems, ATPase components
116	COG1120	P	ABC-type cobalamin/Fe3+-siderophores transport systems, ATPase components
116	COG1121	P	ABC-type Mn/Zn transport systems, ATPase component
116	COG1122	P	ABC-type cobalt transport system, ATPase component
116	COG1123	R	ATPase components of various ABC-type transport systems, contain duplicated ATPase
116	COG1124	E	ABC-type dipeptide/oligopeptide/nickel transport system, ATPase component
116	COG1124	P	ABC-type dipeptide/oligopeptide/nickel transport system, ATPase component
116	COG1125	E	ABC-type proline/glycine betaine transport systems, ATPase components
116	COG1126	E	ABC-type polar amino acid transport system, ATPase component
116	COG1127	Q	ABC-type transport system involved in resistance to organic solvents, ATPase component
116	COG1129	G	ABC-type sugar transport system, ATPase component
116	COG1131	V	ABC-type multidrug transport system, ATPase component
116	COG1132	V	ABC-type multidrug transport system, ATPase and permease components
116	COG1134	G	ABC-type polysaccharide/polyol phosphate transport system, ATPase component
116	COG1134	M	ABC-type polysaccharide/polyol phosphate transport system, ATPase component
116	COG1135	P	ABC-type metal ion transport system, ATPase component
116	COG1136	V	ABC-type antimicrobial peptide transport system, ATPase component
116	COG1137	R	ABC-type (unclassified) transport system, ATPase component
116	COG2274	V	ABC-type bacteriocin/lantibiotic exporters, contain an N-terminal double-glycine peptidase domain
116	COG2884	D	Predicted ATPase involved in cell division
116	COG3638	P	ABC-type phosphate/phosphonate transport system, ATPase component
116	COG3839	G	ABC-type sugar transport systems, ATPase components
116	COG3840	H	ABC-type thiamine transport system, ATPase component
116	COG3842	E	ABC-type spermidine/putrescine transport systems, ATPase components
116	COG3845	R	ABC-type uncharacterized transport systems, ATPase components
116	COG4107	P	ABC-type phosphonate transport system, ATPase component
116	COG4133	O	ABC-type transport system involved in cytochrome c biogenesis, ATPase component
116	COG4136	R	ABC-type uncharacterized transport system, ATPase component
116	COG4138	H	ABC-type cobalamin transport system, ATPase component
116	COG4148	P	ABC-type molybdate transport system, ATPase component
116	COG4152	R	ABC-type uncharacterized transport system, ATPase component
116	COG4161	E	ABC-type arginine transport system, ATPase component
116	COG4167	V	ABC-type antimicrobial peptide transport system, ATPase component
116	COG4170	V	ABC-type antimicrobial peptide transport system, ATPase component
116	COG4172	R	ABC-type uncharacterized transport system, duplicated ATPase component
116	COG4175	E	ABC-type proline/glycine betaine transport system, ATPase component
116	COG4181	Q	Predicted ABC-type transport system involved in lysophospholipase L1 biosynthesis, ATPase component
116	COG4525	P	ABC-type taurine transport system, ATPase component
116	COG4555	C	ABC-type Na+ transport system, ATPase component
116	COG4555	P	ABC-type Na+ transport system, ATPase component
116	COG4559	P	ABC-type hemin transport system, ATPase component
116	COG4586	R	ABC-type uncharacterized transport system, ATPase component
116	COG4598	E	ABC-type histidine transport system, ATPase component
116	COG4604	P	ABC-type enterochelin transport system, ATPase component
116	COG4608	E	ABC-type oligopeptide transport system, ATPase component
116	COG4619	R	ABC-type uncharacterized transport system, ATPase component
116	COG4674	R	Uncharacterized ABC-type transport system, ATPase component
116	COG4778	P	ABC-type phosphonate transport system, ATPase component
116	COG4987	C	ABC-type transport system involved in cytochrome bd biosynthesis, fused ATPase and permease components
116	COG4987	O	ABC-type transport system involved in cytochrome bd biosynthesis, fused ATPase and permease components
116	COG4988	C	ABC-type transport system involved in cytochrome bd biosynthesis, ATPase and permease components
116	COG4988	O	ABC-type transport system involved in cytochrome bd biosynthesis, ATPase and permease components
1160	COG1595	K	DNA-directed RNA polymerase specialized sigma subunit, sigma24 homolog
1161	COG0468	L	RecA/RadA recombinase
1162	COG0300	R	Short-chain dehydrogenases of various substrate specificities
1162	COG0623	I	Enoyl-acyl-carrier-protein reductase (NADH)
1162	COG1028	I	Dehydrogenases with different specificities (related to short-chain alcohol dehydrogenases)
1162	COG1028	Q	Dehydrogenases with different specificities (related to short-chain alcohol dehydrogenases)
1162	COG1028	R	Dehydrogenases with different specificities (related to short-chain alcohol dehydrogenases)
1162	COG3967	M	Short-chain dehydrogenase involved in D-alanine esterification of lipoteichoic acid and wall teichoic acid (D-alanine transfer protein)
1162	COG4221	R	Short-chain alcohol dehydrogenase of unknown specificity
1163	COG3757	M	Lyzozyme M1 (1,4-beta-N-acetylmuramidase)
1167	COG3718	G	Uncharacterized enzyme involved in inositol metabolism
1168	COG5598	H	Trimethylamine:corrinoid methyltransferase
117	COG3385	L	FOG: Transposase and inactivated derivatives
1170	COG0583	K	Transcriptional regulator
1171	COG5598	H	Trimethylamine:corrinoid methyltransferase
1172	COG0855	P	Polyphosphate kinase
1173	COG1344	N	Flagellin and related hook-associated proteins
1175	COG4638	P	Phenylpropionate dioxygenase and related ring-hydroxylating dioxygenases, large terminal subunit
1175	COG4638	R	Phenylpropionate dioxygenase and related ring-hydroxylating dioxygenases, large terminal subunit
1176	COG0471	P	Di- and tricarboxylate transporters
1177	COG2199	T	FOG: GGDEF domain
1177	COG2200	T	FOG: EAL domain
1177	COG4943	T	Predicted signal transduction protein containing sensor and EAL domains
1177	COG5001	T	Predicted signal transduction protein containing a membrane domain, an EAL and a GGDEF domain
1178	COG2377	O	Predicted molecular chaperone distantly related to HSP70-fold metalloproteases
1179	COG0300	R	Short-chain dehydrogenases of various substrate specificities
1179	COG0623	I	Enoyl-acyl-carrier-protein reductase (NADH)
1179	COG1028	I	Dehydrogenases with different specificities (related to short-chain alcohol dehydrogenases)
1179	COG1028	Q	Dehydrogenases with different specificities (related to short-chain alcohol dehydrogenases)
1179	COG1028	R	Dehydrogenases with different specificities (related to short-chain alcohol dehydrogenases)
1179	COG3967	M	Short-chain dehydrogenase involved in D-alanine esterification of lipoteichoic acid and wall teichoic acid (D-alanine transfer protein)
1179	COG4221	R	Short-chain alcohol dehydrogenase of unknown specificity
118	COG0395	G	ABC-type sugar transport system, permease component
118	COG1177	E	ABC-type spermidine/putrescine transport system, permease component II
118	COG3833	G	ABC-type maltose transport systems, permease component
1180	COG2301	G	Citrate lyase beta subunit
1181	COG0720	H	6-pyruvoyl-tetrahydropterin synthase
1184	COG0395	G	ABC-type sugar transport system, permease component
1184	COG1175	G	ABC-type sugar transport systems, permease components
1184	COG1176	E	ABC-type spermidine/putrescine transport system, permease component I
1184	COG1177	E	ABC-type spermidine/putrescine transport system, permease component II
1184	COG1178	P	ABC-type Fe3+ transport system, permease component
1184	COG4209	G	ABC-type polysaccharide transport system, permease component
1185	COG0396	O	ABC-type transport system involved in Fe-S cluster assembly, ATPase component
1185	COG0410	E	ABC-type branched-chain amino acid transport systems, ATPase component
1185	COG0411	E	ABC-type branched-chain amino acid transport systems, ATPase component
1185	COG0444	E	ABC-type dipeptide/oligopeptide/nickel transport system, ATPase component
1185	COG0444	P	ABC-type dipeptide/oligopeptide/nickel transport system, ATPase component
1185	COG0488	R	ATPase components of ABC transporters with duplicated ATPase domains
1185	COG1101	R	ABC-type uncharacterized transport system, ATPase component
1185	COG1116	P	ABC-type nitrate/sulfonate/bicarbonate transport system, ATPase component
1185	COG1117	P	ABC-type phosphate transport system, ATPase component
1185	COG1118	P	ABC-type sulfate/molybdate transport systems, ATPase component
1185	COG1119	P	ABC-type molybdenum transport system, ATPase component/photorepair protein PhrA
1185	COG1120	H	ABC-type cobalamin/Fe3+-siderophores transport systems, ATPase components
1185	COG1120	P	ABC-type cobalamin/Fe3+-siderophores transport systems, ATPase components
1185	COG1121	P	ABC-type Mn/Zn transport systems, ATPase component
1185	COG1122	P	ABC-type cobalt transport system, ATPase component
1185	COG1123	R	ATPase components of various ABC-type transport systems, contain duplicated ATPase
1185	COG1124	E	ABC-type dipeptide/oligopeptide/nickel transport system, ATPase component
1185	COG1124	P	ABC-type dipeptide/oligopeptide/nickel transport system, ATPase component
1185	COG1125	E	ABC-type proline/glycine betaine transport systems, ATPase components
1185	COG1126	E	ABC-type polar amino acid transport system, ATPase component
1185	COG1127	Q	ABC-type transport system involved in resistance to organic solvents, ATPase component
1185	COG1129	G	ABC-type sugar transport system, ATPase component
1185	COG1131	V	ABC-type multidrug transport system, ATPase component
1185	COG1132	V	ABC-type multidrug transport system, ATPase and permease components
1185	COG1134	G	ABC-type polysaccharide/polyol phosphate transport system, ATPase component
1185	COG1134	M	ABC-type polysaccharide/polyol phosphate transport system, ATPase component
1185	COG1135	P	ABC-type metal ion transport system, ATPase component
1185	COG1136	V	ABC-type antimicrobial peptide transport system, ATPase component
1185	COG1137	R	ABC-type (unclassified) transport system, ATPase component
1185	COG1245	R	Predicted ATPase, RNase L inhibitor (RLI) homolog
1185	COG2274	V	ABC-type bacteriocin/lantibiotic exporters, contain an N-terminal double-glycine peptidase domain
1185	COG2884	D	Predicted ATPase involved in cell division
1185	COG3638	P	ABC-type phosphate/phosphonate transport system, ATPase component
1185	COG3839	G	ABC-type sugar transport systems, ATPase components
1185	COG3840	H	ABC-type thiamine transport system, ATPase component
1185	COG3842	E	ABC-type spermidine/putrescine transport systems, ATPase components
1185	COG3845	R	ABC-type uncharacterized transport systems, ATPase components
1185	COG4107	P	ABC-type phosphonate transport system, ATPase component
1185	COG4133	O	ABC-type transport system involved in cytochrome c biogenesis, ATPase component
1185	COG4136	R	ABC-type uncharacterized transport system, ATPase component
1185	COG4138	H	ABC-type cobalamin transport system, ATPase component
1185	COG4148	P	ABC-type molybdate transport system, ATPase component
1185	COG4152	R	ABC-type uncharacterized transport system, ATPase component
1185	COG4161	E	ABC-type arginine transport system, ATPase component
1185	COG4167	V	ABC-type antimicrobial peptide transport system, ATPase component
1185	COG4170	V	ABC-type antimicrobial peptide transport system, ATPase component
1185	COG4172	R	ABC-type uncharacterized transport system, duplicated ATPase component
1185	COG4175	E	ABC-type proline/glycine betaine transport system, ATPase component
1185	COG4181	Q	Predicted ABC-type transport system involved in lysophospholipase L1 biosynthesis, ATPase component
1185	COG4525	P	ABC-type taurine transport system, ATPase component
1185	COG4555	C	ABC-type Na+ transport system, ATPase component
1185	COG4555	P	ABC-type Na+ transport system, ATPase component
1185	COG4559	P	ABC-type hemin transport system, ATPase component
1185	COG4586	R	ABC-type uncharacterized transport system, ATPase component
1185	COG4598	E	ABC-type histidine transport system, ATPase component
1185	COG4604	P	ABC-type enterochelin transport system, ATPase component
1185	COG4608	E	ABC-type oligopeptide transport system, ATPase component
1185	COG4615	P	ABC-type siderophore export system, fused ATPase and permease components
1185	COG4615	Q	ABC-type siderophore export system, fused ATPase and permease components
1185	COG4618	R	ABC-type protease/lipase transport system, ATPase and permease components
1185	COG4619	R	ABC-type uncharacterized transport system, ATPase component
1185	COG4674	R	Uncharacterized ABC-type transport system, ATPase component
1185	COG4987	C	ABC-type transport system involved in cytochrome bd biosynthesis, fused ATPase and permease components
1185	COG4987	O	ABC-type transport system involved in cytochrome bd biosynthesis, fused ATPase and permease components
1185	COG4988	C	ABC-type transport system involved in cytochrome bd biosynthesis, ATPase and permease components
1185	COG4988	O	ABC-type transport system involved in cytochrome bd biosynthesis, ATPase and permease components
1185	COG5265	O	ABC-type transport system involved in Fe-S cluster assembly, permease and ATPase components
1186	COG5662	K	Predicted transmembrane transcriptional regulator (anti-sigma factor)
1187	COG3189	S	Uncharacterized conserved protein
1188	COG5295	U	Autotransporter adhesin
1188	COG5295	W	Autotransporter adhesin
1189	COG1653	G	ABC-type sugar transport system, periplasmic component
119	COG1415	S	Uncharacterized conserved protein
1190	COG1487	R	Predicted nucleic acid-binding protein, contains PIN domain
1191	COG3287	S	Uncharacterized conserved protein
1193	COG0824	R	Predicted thioesterase
1193	COG1250	I	3-hydroxyacyl-CoA dehydrogenase
1194	COG2944	K	Predicted transcriptional regulator
1195	COG0225	O	Peptide methionine sulfoxide reductase
1198	COG1529	C	Aerobic-type carbon monoxide dehydrogenase, large subunit CoxL/CutL homologs
1198	COG4631	F	Xanthine dehydrogenase, molybdopterin-binding subunit B
120	COG3474	C	Cytochrome c2
1202	COG0384	R	Predicted epimerase, PhzC/PhzF homolog
1203	COG4529	S	Uncharacterized protein conserved in bacteria
1204	COG2114	T	Adenylate cyclase, family 3 (some proteins contain HAMP domain)
1205	COG0005	F	Purine nucleoside phosphorylase
1208	COG5349	S	Uncharacterized protein conserved in bacteria
1209	COG2801	L	Transposase and inactivated derivatives
121	COG0396	O	ABC-type transport system involved in Fe-S cluster assembly, ATPase component
121	COG0410	E	ABC-type branched-chain amino acid transport systems, ATPase component
121	COG0411	E	ABC-type branched-chain amino acid transport systems, ATPase component
121	COG0444	E	ABC-type dipeptide/oligopeptide/nickel transport system, ATPase component
121	COG0444	P	ABC-type dipeptide/oligopeptide/nickel transport system, ATPase component
121	COG0488	R	ATPase components of ABC transporters with duplicated ATPase domains
121	COG1101	R	ABC-type uncharacterized transport system, ATPase component
121	COG1116	P	ABC-type nitrate/sulfonate/bicarbonate transport system, ATPase component
121	COG1117	P	ABC-type phosphate transport system, ATPase component
121	COG1118	P	ABC-type sulfate/molybdate transport systems, ATPase component
121	COG1119	P	ABC-type molybdenum transport system, ATPase component/photorepair protein PhrA
121	COG1120	H	ABC-type cobalamin/Fe3+-siderophores transport systems, ATPase components
121	COG1120	P	ABC-type cobalamin/Fe3+-siderophores transport systems, ATPase components
121	COG1121	P	ABC-type Mn/Zn transport systems, ATPase component
121	COG1122	P	ABC-type cobalt transport system, ATPase component
121	COG1123	R	ATPase components of various ABC-type transport systems, contain duplicated ATPase
121	COG1124	E	ABC-type dipeptide/oligopeptide/nickel transport system, ATPase component
121	COG1124	P	ABC-type dipeptide/oligopeptide/nickel transport system, ATPase component
121	COG1125	E	ABC-type proline/glycine betaine transport systems, ATPase components
121	COG1126	E	ABC-type polar amino acid transport system, ATPase component
121	COG1127	Q	ABC-type transport system involved in resistance to organic solvents, ATPase component
121	COG1129	G	ABC-type sugar transport system, ATPase component
121	COG1131	V	ABC-type multidrug transport system, ATPase component
121	COG1132	V	ABC-type multidrug transport system, ATPase and permease components
121	COG1134	G	ABC-type polysaccharide/polyol phosphate transport system, ATPase component
121	COG1134	M	ABC-type polysaccharide/polyol phosphate transport system, ATPase component
121	COG1135	P	ABC-type metal ion transport system, ATPase component
121	COG1136	V	ABC-type antimicrobial peptide transport system, ATPase component
121	COG1137	R	ABC-type (unclassified) transport system, ATPase component
121	COG1245	R	Predicted ATPase, RNase L inhibitor (RLI) homolog
121	COG2274	V	ABC-type bacteriocin/lantibiotic exporters, contain an N-terminal double-glycine peptidase domain
121	COG2401	R	ABC-type ATPase fused to a predicted acetyltransferase domain
121	COG2884	D	Predicted ATPase involved in cell division
121	COG3638	P	ABC-type phosphate/phosphonate transport system, ATPase component
121	COG3839	G	ABC-type sugar transport systems, ATPase components
121	COG3840	H	ABC-type thiamine transport system, ATPase component
121	COG3842	E	ABC-type spermidine/putrescine transport systems, ATPase components
121	COG3845	R	ABC-type uncharacterized transport systems, ATPase components
121	COG4107	P	ABC-type phosphonate transport system, ATPase component
121	COG4133	O	ABC-type transport system involved in cytochrome c biogenesis, ATPase component
121	COG4136	R	ABC-type uncharacterized transport system, ATPase component
121	COG4148	P	ABC-type molybdate transport system, ATPase component
121	COG4152	R	ABC-type uncharacterized transport system, ATPase component
121	COG4161	E	ABC-type arginine transport system, ATPase component
121	COG4170	V	ABC-type antimicrobial peptide transport system, ATPase component
121	COG4172	R	ABC-type uncharacterized transport system, duplicated ATPase component
121	COG4175	E	ABC-type proline/glycine betaine transport system, ATPase component
121	COG4178	R	ABC-type uncharacterized transport system, permease and ATPase components
121	COG4181	Q	Predicted ABC-type transport system involved in lysophospholipase L1 biosynthesis, ATPase component
121	COG4525	P	ABC-type taurine transport system, ATPase component
121	COG4555	C	ABC-type Na+ transport system, ATPase component
121	COG4555	P	ABC-type Na+ transport system, ATPase component
121	COG4559	P	ABC-type hemin transport system, ATPase component
121	COG4586	R	ABC-type uncharacterized transport system, ATPase component
121	COG4598	E	ABC-type histidine transport system, ATPase component
121	COG4604	P	ABC-type enterochelin transport system, ATPase component
121	COG4608	E	ABC-type oligopeptide transport system, ATPase component
121	COG4615	P	ABC-type siderophore export system, fused ATPase and permease components
121	COG4615	Q	ABC-type siderophore export system, fused ATPase and permease components
121	COG4618	R	ABC-type protease/lipase transport system, ATPase and permease components
121	COG4619	R	ABC-type uncharacterized transport system, ATPase component
121	COG4674	R	Uncharacterized ABC-type transport system, ATPase component
121	COG4778	P	ABC-type phosphonate transport system, ATPase component
121	COG4987	C	ABC-type transport system involved in cytochrome bd biosynthesis, fused ATPase and permease components
121	COG4987	O	ABC-type transport system involved in cytochrome bd biosynthesis, fused ATPase and permease components
121	COG4988	C	ABC-type transport system involved in cytochrome bd biosynthesis, ATPase and permease components
121	COG4988	O	ABC-type transport system involved in cytochrome bd biosynthesis, ATPase and permease components
121	COG5265	O	ABC-type transport system involved in Fe-S cluster assembly, permease and ATPase components
1210	COG0651	C	Formate hydrogenlyase subunit 3/Multisubunit Na+/H+ antiporter, MnhD subunit
1210	COG0651	P	Formate hydrogenlyase subunit 3/Multisubunit Na+/H+ antiporter, MnhD subunit
1210	COG1007	C	NADH:ubiquinone oxidoreductase subunit 2 (chain N)
1210	COG1008	C	NADH:ubiquinone oxidoreductase subunit 4 (chain M)
1210	COG1009	C	NADH:ubiquinone oxidoreductase subunit 5 (chain L)/Multisubunit Na+/H+ antiporter, MnhA subunit
1210	COG1009	P	NADH:ubiquinone oxidoreductase subunit 5 (chain L)/Multisubunit Na+/H+ antiporter, MnhA subunit
1210	COG2111	P	Multisubunit Na+/H+ antiporter, MnhB subunit
1211	COG1250	I	3-hydroxyacyl-CoA dehydrogenase
1212	COG0451	G	Nucleoside-diphosphate-sugar epimerases
1212	COG0451	M	Nucleoside-diphosphate-sugar epimerases
1212	COG1087	M	UDP-glucose 4-epimerase
1212	COG1091	M	dTDP-4-dehydrorhamnose reductase
1213	COG0451	G	Nucleoside-diphosphate-sugar epimerases
1213	COG0451	M	Nucleoside-diphosphate-sugar epimerases
1213	COG1087	M	UDP-glucose 4-epimerase
1213	COG1088	M	dTDP-D-glucose 4,6-dehydratase
1214	COG0835	N	Chemotaxis signal transduction protein
1214	COG0835	T	Chemotaxis signal transduction protein
1215	COG2199	T	FOG: GGDEF domain
1215	COG2200	T	FOG: EAL domain
1215	COG3706	T	Response regulator containing a CheY-like receiver domain and a GGDEF domain
1215	COG4943	T	Predicted signal transduction protein containing sensor and EAL domains
1215	COG5001	T	Predicted signal transduction protein containing a membrane domain, an EAL and a GGDEF domain
1216	COG2220	R	Predicted Zn-dependent hydrolases of the beta-lactamase fold
1217	COG0596	R	Predicted hydrolases or acyltransferases (alpha/beta hydrolase superfamily)
1217	COG2267	I	Lysophospholipase
1218	COG0304	I	3-oxoacyl-(acyl-carrier-protein) synthase
1218	COG0304	Q	3-oxoacyl-(acyl-carrier-protein) synthase
1218	COG3321	Q	Polyketide synthase modules and related proteins
1219	COG1219	O	ATP-dependent protease Clp, ATPase subunit
1219	COG1220	O	ATP-dependent protease HslVU (ClpYQ), ATPase subunit
122	COG0034	F	Glutamine phosphoribosylpyrophosphate amidotransferase
122	COG0367	E	Asparagine synthase (glutamine-hydrolyzing)
122	COG0449	M	Glucosamine 6-phosphate synthetase, contains amidotransferase and phosphosugar isomerase domains
1220	COG0249	L	Mismatch repair ATPase (MutS family)
1220	COG1193	L	Mismatch repair ATPase (MutS family)
1221	COG4948	M	L-alanine-DL-glutamate epimerase and related enzymes of enolase superfamily
1221	COG4948	R	L-alanine-DL-glutamate epimerase and related enzymes of enolase superfamily
1222	COG3333	S	Uncharacterized protein conserved in bacteria
1223	COG2264	J	Ribosomal protein L11 methylase
1224	COG1960	I	Acyl-CoA dehydrogenases
1226	COG3293	L	Transposase and inactivated derivatives
1228	COG0601	E	ABC-type dipeptide/oligopeptide/nickel transport systems, permease components
1228	COG0601	P	ABC-type dipeptide/oligopeptide/nickel transport systems, permease components
1228	COG4168	V	ABC-type antimicrobial peptide transport system, permease component
1228	COG4174	R	ABC-type uncharacterized transport system, permease component
123	COG0583	K	Transcriptional regulator
1230	COG0356	C	F0F1-type ATP synthase, subunit a
1231	COG0174	E	Glutamine synthetase
1233	COG0451	G	Nucleoside-diphosphate-sugar epimerases
1233	COG0451	M	Nucleoside-diphosphate-sugar epimerases
1235	COG1270	H	Cobalamin biosynthesis protein CobD/CbiB
1236	COG2270	R	Permeases of the major facilitator superfamily
1237	COG5554	Q	Nitrogen fixation protein
1238	COG1925	G	Phosphotransferase system, HPr-related proteins
1239	COG1335	Q	Amidases related to nicotinamidase
124	COG0350	L	Methylated DNA-protein cysteine methyltransferase
124	COG2169	F	Adenosine deaminase
124	COG2207	K	AraC-type DNA-binding domain-containing proteins
124	COG4753	T	Response regulator containing CheY-like receiver domain and AraC-type DNA-binding domain
124	COG4977	K	Transcriptional regulator containing an amidase domain and an AraC-type DNA-binding HTH domain
1240	COG4453	S	Uncharacterized protein conserved in bacteria
1241	COG0396	O	ABC-type transport system involved in Fe-S cluster assembly, ATPase component
1241	COG0410	E	ABC-type branched-chain amino acid transport systems, ATPase component
1241	COG0411	E	ABC-type branched-chain amino acid transport systems, ATPase component
1241	COG0444	E	ABC-type dipeptide/oligopeptide/nickel transport system, ATPase component
1241	COG0444	P	ABC-type dipeptide/oligopeptide/nickel transport system, ATPase component
1241	COG0488	R	ATPase components of ABC transporters with duplicated ATPase domains
1241	COG1101	R	ABC-type uncharacterized transport system, ATPase component
1241	COG1116	P	ABC-type nitrate/sulfonate/bicarbonate transport system, ATPase component
1241	COG1117	P	ABC-type phosphate transport system, ATPase component
1241	COG1118	P	ABC-type sulfate/molybdate transport systems, ATPase component
1241	COG1119	P	ABC-type molybdenum transport system, ATPase component/photorepair protein PhrA
1241	COG1120	H	ABC-type cobalamin/Fe3+-siderophores transport systems, ATPase components
1241	COG1120	P	ABC-type cobalamin/Fe3+-siderophores transport systems, ATPase components
1241	COG1121	P	ABC-type Mn/Zn transport systems, ATPase component
1241	COG1122	P	ABC-type cobalt transport system, ATPase component
1241	COG1123	R	ATPase components of various ABC-type transport systems, contain duplicated ATPase
1241	COG1124	E	ABC-type dipeptide/oligopeptide/nickel transport system, ATPase component
1241	COG1124	P	ABC-type dipeptide/oligopeptide/nickel transport system, ATPase component
1241	COG1125	E	ABC-type proline/glycine betaine transport systems, ATPase components
1241	COG1126	E	ABC-type polar amino acid transport system, ATPase component
1241	COG1127	Q	ABC-type transport system involved in resistance to organic solvents, ATPase component
1241	COG1129	G	ABC-type sugar transport system, ATPase component
1241	COG1131	V	ABC-type multidrug transport system, ATPase component
1241	COG1132	V	ABC-type multidrug transport system, ATPase and permease components
1241	COG1134	G	ABC-type polysaccharide/polyol phosphate transport system, ATPase component
1241	COG1134	M	ABC-type polysaccharide/polyol phosphate transport system, ATPase component
1241	COG1135	P	ABC-type metal ion transport system, ATPase component
1241	COG1136	V	ABC-type antimicrobial peptide transport system, ATPase component
1241	COG1137	R	ABC-type (unclassified) transport system, ATPase component
1241	COG1245	R	Predicted ATPase, RNase L inhibitor (RLI) homolog
1241	COG2274	V	ABC-type bacteriocin/lantibiotic exporters, contain an N-terminal double-glycine peptidase domain
1241	COG2884	D	Predicted ATPase involved in cell division
1241	COG3638	P	ABC-type phosphate/phosphonate transport system, ATPase component
1241	COG3839	G	ABC-type sugar transport systems, ATPase components
1241	COG3840	H	ABC-type thiamine transport system, ATPase component
1241	COG3842	E	ABC-type spermidine/putrescine transport systems, ATPase components
1241	COG3845	R	ABC-type uncharacterized transport systems, ATPase components
1241	COG4107	P	ABC-type phosphonate transport system, ATPase component
1241	COG4133	O	ABC-type transport system involved in cytochrome c biogenesis, ATPase component
1241	COG4136	R	ABC-type uncharacterized transport system, ATPase component
1241	COG4138	H	ABC-type cobalamin transport system, ATPase component
1241	COG4148	P	ABC-type molybdate transport system, ATPase component
1241	COG4152	R	ABC-type uncharacterized transport system, ATPase component
1241	COG4161	E	ABC-type arginine transport system, ATPase component
1241	COG4167	V	ABC-type antimicrobial peptide transport system, ATPase component
1241	COG4170	V	ABC-type antimicrobial peptide transport system, ATPase component
1241	COG4172	R	ABC-type uncharacterized transport system, duplicated ATPase component
1241	COG4175	E	ABC-type proline/glycine betaine transport system, ATPase component
1241	COG4178	R	ABC-type uncharacterized transport system, permease and ATPase components
1241	COG4181	Q	Predicted ABC-type transport system involved in lysophospholipase L1 biosynthesis, ATPase component
1241	COG4525	P	ABC-type taurine transport system, ATPase component
1241	COG4555	C	ABC-type Na+ transport system, ATPase component
1241	COG4555	P	ABC-type Na+ transport system, ATPase component
1241	COG4559	P	ABC-type hemin transport system, ATPase component
1241	COG4586	R	ABC-type uncharacterized transport system, ATPase component
1241	COG4598	E	ABC-type histidine transport system, ATPase component
1241	COG4604	P	ABC-type enterochelin transport system, ATPase component
1241	COG4608	E	ABC-type oligopeptide transport system, ATPase component
1241	COG4618	R	ABC-type protease/lipase transport system, ATPase and permease components
1241	COG4619	R	ABC-type uncharacterized transport system, ATPase component
1241	COG4674	R	Uncharacterized ABC-type transport system, ATPase component
1241	COG4778	P	ABC-type phosphonate transport system, ATPase component
1241	COG4987	C	ABC-type transport system involved in cytochrome bd biosynthesis, fused ATPase and permease components
1241	COG4987	O	ABC-type transport system involved in cytochrome bd biosynthesis, fused ATPase and permease components
1241	COG4988	C	ABC-type transport system involved in cytochrome bd biosynthesis, ATPase and permease components
1241	COG4988	O	ABC-type transport system involved in cytochrome bd biosynthesis, ATPase and permease components
1241	COG5265	O	ABC-type transport system involved in Fe-S cluster assembly, permease and ATPase components
1243	COG0396	O	ABC-type transport system involved in Fe-S cluster assembly, ATPase component
1243	COG0410	E	ABC-type branched-chain amino acid transport systems, ATPase component
1243	COG0411	E	ABC-type branched-chain amino acid transport systems, ATPase component
1243	COG0444	E	ABC-type dipeptide/oligopeptide/nickel transport system, ATPase component
1243	COG0444	P	ABC-type dipeptide/oligopeptide/nickel transport system, ATPase component
1243	COG0488	R	ATPase components of ABC transporters with duplicated ATPase domains
1243	COG1101	R	ABC-type uncharacterized transport system, ATPase component
1243	COG1116	P	ABC-type nitrate/sulfonate/bicarbonate transport system, ATPase component
1243	COG1117	P	ABC-type phosphate transport system, ATPase component
1243	COG1118	P	ABC-type sulfate/molybdate transport systems, ATPase component
1243	COG1119	P	ABC-type molybdenum transport system, ATPase component/photorepair protein PhrA
1243	COG1120	H	ABC-type cobalamin/Fe3+-siderophores transport systems, ATPase components
1243	COG1120	P	ABC-type cobalamin/Fe3+-siderophores transport systems, ATPase components
1243	COG1121	P	ABC-type Mn/Zn transport systems, ATPase component
1243	COG1122	P	ABC-type cobalt transport system, ATPase component
1243	COG1123	R	ATPase components of various ABC-type transport systems, contain duplicated ATPase
1243	COG1124	E	ABC-type dipeptide/oligopeptide/nickel transport system, ATPase component
1243	COG1124	P	ABC-type dipeptide/oligopeptide/nickel transport system, ATPase component
1243	COG1125	E	ABC-type proline/glycine betaine transport systems, ATPase components
1243	COG1126	E	ABC-type polar amino acid transport system, ATPase component
1243	COG1127	Q	ABC-type transport system involved in resistance to organic solvents, ATPase component
1243	COG1129	G	ABC-type sugar transport system, ATPase component
1243	COG1131	V	ABC-type multidrug transport system, ATPase component
1243	COG1132	V	ABC-type multidrug transport system, ATPase and permease components
1243	COG1134	G	ABC-type polysaccharide/polyol phosphate transport system, ATPase component
1243	COG1134	M	ABC-type polysaccharide/polyol phosphate transport system, ATPase component
1243	COG1135	P	ABC-type metal ion transport system, ATPase component
1243	COG1136	V	ABC-type antimicrobial peptide transport system, ATPase component
1243	COG1137	R	ABC-type (unclassified) transport system, ATPase component
1243	COG1245	R	Predicted ATPase, RNase L inhibitor (RLI) homolog
1243	COG2274	V	ABC-type bacteriocin/lantibiotic exporters, contain an N-terminal double-glycine peptidase domain
1243	COG2884	D	Predicted ATPase involved in cell division
1243	COG3638	P	ABC-type phosphate/phosphonate transport system, ATPase component
1243	COG3839	G	ABC-type sugar transport systems, ATPase components
1243	COG3840	H	ABC-type thiamine transport system, ATPase component
1243	COG3842	E	ABC-type spermidine/putrescine transport systems, ATPase components
1243	COG3845	R	ABC-type uncharacterized transport systems, ATPase components
1243	COG4107	P	ABC-type phosphonate transport system, ATPase component
1243	COG4133	O	ABC-type transport system involved in cytochrome c biogenesis, ATPase component
1243	COG4136	R	ABC-type uncharacterized transport system, ATPase component
1243	COG4138	H	ABC-type cobalamin transport system, ATPase component
1243	COG4148	P	ABC-type molybdate transport system, ATPase component
1243	COG4152	R	ABC-type uncharacterized transport system, ATPase component
1243	COG4161	E	ABC-type arginine transport system, ATPase component
1243	COG4167	V	ABC-type antimicrobial peptide transport system, ATPase component
1243	COG4170	V	ABC-type antimicrobial peptide transport system, ATPase component
1243	COG4172	R	ABC-type uncharacterized transport system, duplicated ATPase component
1243	COG4175	E	ABC-type proline/glycine betaine transport system, ATPase component
1243	COG4181	Q	Predicted ABC-type transport system involved in lysophospholipase L1 biosynthesis, ATPase component
1243	COG4525	P	ABC-type taurine transport system, ATPase component
1243	COG4555	C	ABC-type Na+ transport system, ATPase component
1243	COG4555	P	ABC-type Na+ transport system, ATPase component
1243	COG4559	P	ABC-type hemin transport system, ATPase component
1243	COG4586	R	ABC-type uncharacterized transport system, ATPase component
1243	COG4598	E	ABC-type histidine transport system, ATPase component
1243	COG4604	P	ABC-type enterochelin transport system, ATPase component
1243	COG4608	E	ABC-type oligopeptide transport system, ATPase component
1243	COG4618	R	ABC-type protease/lipase transport system, ATPase and permease components
1243	COG4619	R	ABC-type uncharacterized transport system, ATPase component
1243	COG4674	R	Uncharacterized ABC-type transport system, ATPase component
1243	COG4778	P	ABC-type phosphonate transport system, ATPase component
1243	COG4987	C	ABC-type transport system involved in cytochrome bd biosynthesis, fused ATPase and permease components
1243	COG4987	O	ABC-type transport system involved in cytochrome bd biosynthesis, fused ATPase and permease components
1243	COG4988	C	ABC-type transport system involved in cytochrome bd biosynthesis, ATPase and permease components
1243	COG4988	O	ABC-type transport system involved in cytochrome bd biosynthesis, ATPase and permease components
1244	COG2905	T	Predicted signal-transduction protein containing cAMP-binding and CBS domains
1245	COG2440	C	Ferredoxin-like protein
1246	COG0739	M	Membrane proteins related to metalloendopeptidases
1246	COG4942	D	Membrane-bound metallopeptidase
1249	COG0004	P	Ammonia permease
125	COG3459	G	Cellobiose phosphorylase
1252	COG0251	J	Putative translation initiation inhibitor, yjgF family
1254	COG0410	E	ABC-type branched-chain amino acid transport systems, ATPase component
1254	COG0411	E	ABC-type branched-chain amino acid transport systems, ATPase component
1254	COG0444	E	ABC-type dipeptide/oligopeptide/nickel transport system, ATPase component
1254	COG0444	P	ABC-type dipeptide/oligopeptide/nickel transport system, ATPase component
1254	COG0488	R	ATPase components of ABC transporters with duplicated ATPase domains
1254	COG1101	R	ABC-type uncharacterized transport system, ATPase component
1254	COG1116	P	ABC-type nitrate/sulfonate/bicarbonate transport system, ATPase component
1254	COG1117	P	ABC-type phosphate transport system, ATPase component
1254	COG1118	P	ABC-type sulfate/molybdate transport systems, ATPase component
1254	COG1119	P	ABC-type molybdenum transport system, ATPase component/photorepair protein PhrA
1254	COG1120	H	ABC-type cobalamin/Fe3+-siderophores transport systems, ATPase components
1254	COG1120	P	ABC-type cobalamin/Fe3+-siderophores transport systems, ATPase components
1254	COG1121	P	ABC-type Mn/Zn transport systems, ATPase component
1254	COG1122	P	ABC-type cobalt transport system, ATPase component
1254	COG1123	R	ATPase components of various ABC-type transport systems, contain duplicated ATPase
1254	COG1124	E	ABC-type dipeptide/oligopeptide/nickel transport system, ATPase component
1254	COG1124	P	ABC-type dipeptide/oligopeptide/nickel transport system, ATPase component
1254	COG1125	E	ABC-type proline/glycine betaine transport systems, ATPase components
1254	COG1126	E	ABC-type polar amino acid transport system, ATPase component
1254	COG1127	Q	ABC-type transport system involved in resistance to organic solvents, ATPase component
1254	COG1129	G	ABC-type sugar transport system, ATPase component
1254	COG1131	V	ABC-type multidrug transport system, ATPase component
1254	COG1132	V	ABC-type multidrug transport system, ATPase and permease components
1254	COG1134	G	ABC-type polysaccharide/polyol phosphate transport system, ATPase component
1254	COG1134	M	ABC-type polysaccharide/polyol phosphate transport system, ATPase component
1254	COG1135	P	ABC-type metal ion transport system, ATPase component
1254	COG1136	V	ABC-type antimicrobial peptide transport system, ATPase component
1254	COG1137	R	ABC-type (unclassified) transport system, ATPase component
1254	COG2274	V	ABC-type bacteriocin/lantibiotic exporters, contain an N-terminal double-glycine peptidase domain
1254	COG2884	D	Predicted ATPase involved in cell division
1254	COG3638	P	ABC-type phosphate/phosphonate transport system, ATPase component
1254	COG3839	G	ABC-type sugar transport systems, ATPase components
1254	COG3840	H	ABC-type thiamine transport system, ATPase component
1254	COG3842	E	ABC-type spermidine/putrescine transport systems, ATPase components
1254	COG3845	R	ABC-type uncharacterized transport systems, ATPase components
1254	COG4107	P	ABC-type phosphonate transport system, ATPase component
1254	COG4148	P	ABC-type molybdate transport system, ATPase component
1254	COG4152	R	ABC-type uncharacterized transport system, ATPase component
1254	COG4161	E	ABC-type arginine transport system, ATPase component
1254	COG4167	V	ABC-type antimicrobial peptide transport system, ATPase component
1254	COG4172	R	ABC-type uncharacterized transport system, duplicated ATPase component
1254	COG4175	E	ABC-type proline/glycine betaine transport system, ATPase component
1254	COG4181	Q	Predicted ABC-type transport system involved in lysophospholipase L1 biosynthesis, ATPase component
1254	COG4525	P	ABC-type taurine transport system, ATPase component
1254	COG4555	C	ABC-type Na+ transport system, ATPase component
1254	COG4555	P	ABC-type Na+ transport system, ATPase component
1254	COG4559	P	ABC-type hemin transport system, ATPase component
1254	COG4598	E	ABC-type histidine transport system, ATPase component
1254	COG4604	P	ABC-type enterochelin transport system, ATPase component
1254	COG4608	E	ABC-type oligopeptide transport system, ATPase component
1254	COG4674	R	Uncharacterized ABC-type transport system, ATPase component
1254	COG4987	C	ABC-type transport system involved in cytochrome bd biosynthesis, fused ATPase and permease components
1254	COG4987	O	ABC-type transport system involved in cytochrome bd biosynthesis, fused ATPase and permease components
1254	COG4988	C	ABC-type transport system involved in cytochrome bd biosynthesis, ATPase and permease components
1254	COG4988	O	ABC-type transport system involved in cytochrome bd biosynthesis, ATPase and permease components
1256	COG2312	R	Erythromycin esterase homolog
1256	COG2518	O	Protein-L-isoaspartate carboxylmethyltransferase
1256	COG2519	J	tRNA(1-methyladenosine) methyltransferase and related methyltransferases
1257	COG3043	C	Nitrate reductase cytochrome c-type subunit
1258	COG0300	R	Short-chain dehydrogenases of various substrate specificities
1258	COG0623	I	Enoyl-acyl-carrier-protein reductase (NADH)
1258	COG1028	I	Dehydrogenases with different specificities (related to short-chain alcohol dehydrogenases)
1258	COG1028	Q	Dehydrogenases with different specificities (related to short-chain alcohol dehydrogenases)
1258	COG1028	R	Dehydrogenases with different specificities (related to short-chain alcohol dehydrogenases)
1258	COG3967	M	Short-chain dehydrogenase involved in D-alanine esterification of lipoteichoic acid and wall teichoic acid (D-alanine transfer protein)
1258	COG4221	R	Short-chain alcohol dehydrogenase of unknown specificity
1259	COG1172	G	Ribose/xylose/arabinose/galactoside ABC-type transport systems, permease components
126	COG0178	L	Excinuclease ATPase subunit
126	COG0396	O	ABC-type transport system involved in Fe-S cluster assembly, ATPase component
126	COG0410	E	ABC-type branched-chain amino acid transport systems, ATPase component
126	COG0411	E	ABC-type branched-chain amino acid transport systems, ATPase component
126	COG0444	E	ABC-type dipeptide/oligopeptide/nickel transport system, ATPase component
126	COG0444	P	ABC-type dipeptide/oligopeptide/nickel transport system, ATPase component
126	COG0488	R	ATPase components of ABC transporters with duplicated ATPase domains
126	COG1101	R	ABC-type uncharacterized transport system, ATPase component
126	COG1116	P	ABC-type nitrate/sulfonate/bicarbonate transport system, ATPase component
126	COG1117	P	ABC-type phosphate transport system, ATPase component
126	COG1118	P	ABC-type sulfate/molybdate transport systems, ATPase component
126	COG1119	P	ABC-type molybdenum transport system, ATPase component/photorepair protein PhrA
126	COG1120	H	ABC-type cobalamin/Fe3+-siderophores transport systems, ATPase components
126	COG1120	P	ABC-type cobalamin/Fe3+-siderophores transport systems, ATPase components
126	COG1121	P	ABC-type Mn/Zn transport systems, ATPase component
126	COG1122	P	ABC-type cobalt transport system, ATPase component
126	COG1123	R	ATPase components of various ABC-type transport systems, contain duplicated ATPase
126	COG1124	E	ABC-type dipeptide/oligopeptide/nickel transport system, ATPase component
126	COG1124	P	ABC-type dipeptide/oligopeptide/nickel transport system, ATPase component
126	COG1125	E	ABC-type proline/glycine betaine transport systems, ATPase components
126	COG1126	E	ABC-type polar amino acid transport system, ATPase component
126	COG1127	Q	ABC-type transport system involved in resistance to organic solvents, ATPase component
126	COG1129	G	ABC-type sugar transport system, ATPase component
126	COG1131	V	ABC-type multidrug transport system, ATPase component
126	COG1132	V	ABC-type multidrug transport system, ATPase and permease components
126	COG1134	G	ABC-type polysaccharide/polyol phosphate transport system, ATPase component
126	COG1134	M	ABC-type polysaccharide/polyol phosphate transport system, ATPase component
126	COG1135	P	ABC-type metal ion transport system, ATPase component
126	COG1136	V	ABC-type antimicrobial peptide transport system, ATPase component
126	COG1137	R	ABC-type (unclassified) transport system, ATPase component
126	COG1245	R	Predicted ATPase, RNase L inhibitor (RLI) homolog
126	COG2274	V	ABC-type bacteriocin/lantibiotic exporters, contain an N-terminal double-glycine peptidase domain
126	COG2401	R	ABC-type ATPase fused to a predicted acetyltransferase domain
126	COG2884	D	Predicted ATPase involved in cell division
126	COG3638	P	ABC-type phosphate/phosphonate transport system, ATPase component
126	COG3839	G	ABC-type sugar transport systems, ATPase components
126	COG3840	H	ABC-type thiamine transport system, ATPase component
126	COG3842	E	ABC-type spermidine/putrescine transport systems, ATPase components
126	COG3845	R	ABC-type uncharacterized transport systems, ATPase components
126	COG4107	P	ABC-type phosphonate transport system, ATPase component
126	COG4133	O	ABC-type transport system involved in cytochrome c biogenesis, ATPase component
126	COG4136	R	ABC-type uncharacterized transport system, ATPase component
126	COG4138	H	ABC-type cobalamin transport system, ATPase component
126	COG4148	P	ABC-type molybdate transport system, ATPase component
126	COG4152	R	ABC-type uncharacterized transport system, ATPase component
126	COG4161	E	ABC-type arginine transport system, ATPase component
126	COG4167	V	ABC-type antimicrobial peptide transport system, ATPase component
126	COG4170	V	ABC-type antimicrobial peptide transport system, ATPase component
126	COG4172	R	ABC-type uncharacterized transport system, duplicated ATPase component
126	COG4175	E	ABC-type proline/glycine betaine transport system, ATPase component
126	COG4178	R	ABC-type uncharacterized transport system, permease and ATPase components
126	COG4181	Q	Predicted ABC-type transport system involved in lysophospholipase L1 biosynthesis, ATPase component
126	COG4525	P	ABC-type taurine transport system, ATPase component
126	COG4555	C	ABC-type Na+ transport system, ATPase component
126	COG4555	P	ABC-type Na+ transport system, ATPase component
126	COG4559	P	ABC-type hemin transport system, ATPase component
126	COG4586	R	ABC-type uncharacterized transport system, ATPase component
126	COG4598	E	ABC-type histidine transport system, ATPase component
126	COG4604	P	ABC-type enterochelin transport system, ATPase component
126	COG4608	E	ABC-type oligopeptide transport system, ATPase component
126	COG4615	P	ABC-type siderophore export system, fused ATPase and permease components
126	COG4615	Q	ABC-type siderophore export system, fused ATPase and permease components
126	COG4618	R	ABC-type protease/lipase transport system, ATPase and permease components
126	COG4619	R	ABC-type uncharacterized transport system, ATPase component
126	COG4674	R	Uncharacterized ABC-type transport system, ATPase component
126	COG4778	P	ABC-type phosphonate transport system, ATPase component
126	COG4987	C	ABC-type transport system involved in cytochrome bd biosynthesis, fused ATPase and permease components
126	COG4987	O	ABC-type transport system involved in cytochrome bd biosynthesis, fused ATPase and permease components
126	COG4988	C	ABC-type transport system involved in cytochrome bd biosynthesis, ATPase and permease components
126	COG4988	O	ABC-type transport system involved in cytochrome bd biosynthesis, ATPase and permease components
126	COG5265	O	ABC-type transport system involved in Fe-S cluster assembly, permease and ATPase components
1260	COG0403	E	Glycine cleavage system protein P (pyridoxal-binding), N-terminal domain
1260	COG1003	E	Glycine cleavage system protein P (pyridoxal-binding), C-terminal domain
1262	COG2899	S	Uncharacterized protein conserved in bacteria
1263	COG0642	T	Signal transduction histidine kinase
1263	COG2205	T	Osmosensitive K+ channel histidine kinase
1263	COG4191	T	Signal transduction histidine kinase regulating C4-dicarboxylate transport system
1263	COG4251	T	Bacteriophytochrome (light-regulated signal transduction histidine kinase)
1263	COG5002	T	Signal transduction histidine kinase
1265	COG1284	S	Uncharacterized conserved protein
1266	COG0687	E	Spermidine/putrescine-binding periplasmic protein
1268	COG0583	K	Transcriptional regulator
1269	COG0377	C	NADH:ubiquinone oxidoreductase 20 kD subunit and related Fe-S oxidoreductases
1269	COG3260	C	Ni,Fe-hydrogenase III small subunit
1270	COG0159	E	Tryptophan synthase alpha chain
1271	COG1172	G	Ribose/xylose/arabinose/galactoside ABC-type transport systems, permease components
1272	COG3920	T	Signal transduction histidine kinase
1273	COG1030	O	Membrane-bound serine protease (ClpP class)
1274	COG0782	K	Transcription elongation factor
1275	COG2080	C	Aerobic-type carbon monoxide dehydrogenase, small subunit CoxS/CutS homologs
1275	COG4630	F	Xanthine dehydrogenase, iron-sulfur cluster and FAD-binding subunit A
1276	COG1609	K	Transcriptional regulators
1277	COG0604	C	NADPH:quinone reductase and related Zn-dependent oxidoreductases
1277	COG0604	R	NADPH:quinone reductase and related Zn-dependent oxidoreductases
1277	COG1063	E	Threonine dehydrogenase and related Zn-dependent dehydrogenases
1277	COG1063	R	Threonine dehydrogenase and related Zn-dependent dehydrogenases
1278	COG2114	T	Adenylate cyclase, family 3 (some proteins contain HAMP domain)
1279	COG0679	R	Predicted permeases
128	COG5642	S	Uncharacterized conserved protein
1280	COG0262	H	Dihydrofolate reductase
1281	COG1349	G	Transcriptional regulators of sugar metabolism
1281	COG1349	K	Transcriptional regulators of sugar metabolism
1282	COG1028	I	Dehydrogenases with different specificities (related to short-chain alcohol dehydrogenases)
1282	COG1028	Q	Dehydrogenases with different specificities (related to short-chain alcohol dehydrogenases)
1282	COG1028	R	Dehydrogenases with different specificities (related to short-chain alcohol dehydrogenases)
1282	COG4221	R	Short-chain alcohol dehydrogenase of unknown specificity
1283	COG2128	S	Uncharacterized conserved protein
1284	COG0324	J	tRNA delta(2)-isopentenylpyrophosphate transferase
1285	COG0642	T	Signal transduction histidine kinase
1285	COG2205	T	Osmosensitive K+ channel histidine kinase
1285	COG4191	T	Signal transduction histidine kinase regulating C4-dicarboxylate transport system
1285	COG4251	T	Bacteriophytochrome (light-regulated signal transduction histidine kinase)
1285	COG5002	T	Signal transduction histidine kinase
1288	COG0174	E	Glutamine synthetase
1289	COG3626	P	Uncharacterized enzyme of phosphonate metabolism
129	COG5501	S	Predicted secreted protein
1290	COG1874	G	Beta-galactosidase
1291	COG0006	E	Xaa-Pro aminopeptidase
1291	COG0024	J	Methionine aminopeptidase
1295	COG0304	I	3-oxoacyl-(acyl-carrier-protein) synthase
1295	COG0304	Q	3-oxoacyl-(acyl-carrier-protein) synthase
1295	COG3321	Q	Polyketide synthase modules and related proteins
1297	COG0176	G	Transaldolase
1298	COG1737	K	Transcriptional regulators
1299	COG0300	R	Short-chain dehydrogenases of various substrate specificities
1299	COG1028	I	Dehydrogenases with different specificities (related to short-chain alcohol dehydrogenases)
1299	COG1028	Q	Dehydrogenases with different specificities (related to short-chain alcohol dehydrogenases)
1299	COG1028	R	Dehydrogenases with different specificities (related to short-chain alcohol dehydrogenases)
1299	COG4221	R	Short-chain alcohol dehydrogenase of unknown specificity
13	COG0416	I	Fatty acid/phospholipid biosynthesis enzyme
130	COG0651	C	Formate hydrogenlyase subunit 3/Multisubunit Na+/H+ antiporter, MnhD subunit
130	COG0651	P	Formate hydrogenlyase subunit 3/Multisubunit Na+/H+ antiporter, MnhD subunit
130	COG1007	C	NADH:ubiquinone oxidoreductase subunit 2 (chain N)
130	COG1008	C	NADH:ubiquinone oxidoreductase subunit 4 (chain M)
130	COG1009	C	NADH:ubiquinone oxidoreductase subunit 5 (chain L)/Multisubunit Na+/H+ antiporter, MnhA subunit
130	COG1009	P	NADH:ubiquinone oxidoreductase subunit 5 (chain L)/Multisubunit Na+/H+ antiporter, MnhA subunit
1300	COG1452	M	Organic solvent tolerance protein OstA
1302	COG0721	J	Asp-tRNAAsn/Glu-tRNAGln amidotransferase C subunit
1303	COG1846	K	Transcriptional regulators
1305	COG2814	G	Arabinose efflux permease
1306	COG2876	E	3-deoxy-D-arabino-heptulosonate 7-phosphate (DAHP) synthase
1306	COG2877	M	3-deoxy-D-manno-octulosonic acid (KDO) 8-phosphate synthase
1307	COG0730	R	Predicted permeases
1308	COG2070	R	Dioxygenases related to 2-nitropropane dioxygenase
1309	COG5330	S	Uncharacterized protein conserved in bacteria
131	COG2771	K	DNA-binding HTH domain-containing proteins
1310	COG1564	H	Thiamine pyrophosphokinase
1311	COG0438	M	Glycosyltransferase
1312	COG3506	S	Uncharacterized conserved protein
1314	COG2207	K	AraC-type DNA-binding domain-containing proteins
1314	COG4977	K	Transcriptional regulator containing an amidase domain and an AraC-type DNA-binding HTH domain
1315	COG0725	P	ABC-type molybdate transport system, periplasmic component
1315	COG1840	P	ABC-type Fe3+ transport system, periplasmic component
1315	COG4143	H	ABC-type thiamine transport system, periplasmic component
1316	COG0447	H	Dihydroxynaphthoic acid synthase
1316	COG1024	I	Enoyl-CoA hydratase/carnithine racemase
1317	COG0300	R	Short-chain dehydrogenases of various substrate specificities
1317	COG0623	I	Enoyl-acyl-carrier-protein reductase (NADH)
1317	COG1028	I	Dehydrogenases with different specificities (related to short-chain alcohol dehydrogenases)
1317	COG1028	Q	Dehydrogenases with different specificities (related to short-chain alcohol dehydrogenases)
1317	COG1028	R	Dehydrogenases with different specificities (related to short-chain alcohol dehydrogenases)
1317	COG3967	M	Short-chain dehydrogenase involved in D-alanine esterification of lipoteichoic acid and wall teichoic acid (D-alanine transfer protein)
1317	COG4221	R	Short-chain alcohol dehydrogenase of unknown specificity
1318	COG0745	K	Response regulators consisting of a CheY-like receiver domain and a winged-helix DNA-binding domain
1318	COG0745	T	Response regulators consisting of a CheY-like receiver domain and a winged-helix DNA-binding domain
1318	COG0784	T	FOG: CheY-like receiver
1318	COG2197	K	Response regulator containing a CheY-like receiver domain and an HTH DNA-binding domain
1318	COG2197	T	Response regulator containing a CheY-like receiver domain and an HTH DNA-binding domain
1318	COG2204	T	Response regulator containing CheY-like receiver, AAA-type ATPase, and DNA-binding domains
1318	COG4565	K	Response regulator of citrate/malate metabolism
1318	COG4565	T	Response regulator of citrate/malate metabolism
1318	COG4566	T	Response regulator
1318	COG4567	K	Response regulator consisting of a CheY-like receiver domain and a Fis-type HTH domain
1318	COG4567	T	Response regulator consisting of a CheY-like receiver domain and a Fis-type HTH domain
1319	COG0396	O	ABC-type transport system involved in Fe-S cluster assembly, ATPase component
1319	COG0410	E	ABC-type branched-chain amino acid transport systems, ATPase component
1319	COG0411	E	ABC-type branched-chain amino acid transport systems, ATPase component
1319	COG0444	E	ABC-type dipeptide/oligopeptide/nickel transport system, ATPase component
1319	COG0444	P	ABC-type dipeptide/oligopeptide/nickel transport system, ATPase component
1319	COG0488	R	ATPase components of ABC transporters with duplicated ATPase domains
1319	COG1101	R	ABC-type uncharacterized transport system, ATPase component
1319	COG1116	P	ABC-type nitrate/sulfonate/bicarbonate transport system, ATPase component
1319	COG1117	P	ABC-type phosphate transport system, ATPase component
1319	COG1118	P	ABC-type sulfate/molybdate transport systems, ATPase component
1319	COG1119	P	ABC-type molybdenum transport system, ATPase component/photorepair protein PhrA
1319	COG1120	H	ABC-type cobalamin/Fe3+-siderophores transport systems, ATPase components
1319	COG1120	P	ABC-type cobalamin/Fe3+-siderophores transport systems, ATPase components
1319	COG1121	P	ABC-type Mn/Zn transport systems, ATPase component
1319	COG1122	P	ABC-type cobalt transport system, ATPase component
1319	COG1123	R	ATPase components of various ABC-type transport systems, contain duplicated ATPase
1319	COG1124	E	ABC-type dipeptide/oligopeptide/nickel transport system, ATPase component
1319	COG1124	P	ABC-type dipeptide/oligopeptide/nickel transport system, ATPase component
1319	COG1125	E	ABC-type proline/glycine betaine transport systems, ATPase components
1319	COG1126	E	ABC-type polar amino acid transport system, ATPase component
1319	COG1127	Q	ABC-type transport system involved in resistance to organic solvents, ATPase component
1319	COG1129	G	ABC-type sugar transport system, ATPase component
1319	COG1131	V	ABC-type multidrug transport system, ATPase component
1319	COG1132	V	ABC-type multidrug transport system, ATPase and permease components
1319	COG1134	G	ABC-type polysaccharide/polyol phosphate transport system, ATPase component
1319	COG1134	M	ABC-type polysaccharide/polyol phosphate transport system, ATPase component
1319	COG1135	P	ABC-type metal ion transport system, ATPase component
1319	COG1136	V	ABC-type antimicrobial peptide transport system, ATPase component
1319	COG1137	R	ABC-type (unclassified) transport system, ATPase component
1319	COG2274	V	ABC-type bacteriocin/lantibiotic exporters, contain an N-terminal double-glycine peptidase domain
1319	COG2401	R	ABC-type ATPase fused to a predicted acetyltransferase domain
1319	COG2884	D	Predicted ATPase involved in cell division
1319	COG3638	P	ABC-type phosphate/phosphonate transport system, ATPase component
1319	COG3839	G	ABC-type sugar transport systems, ATPase components
1319	COG3840	H	ABC-type thiamine transport system, ATPase component
1319	COG3842	E	ABC-type spermidine/putrescine transport systems, ATPase components
1319	COG3845	R	ABC-type uncharacterized transport systems, ATPase components
1319	COG4107	P	ABC-type phosphonate transport system, ATPase component
1319	COG4133	O	ABC-type transport system involved in cytochrome c biogenesis, ATPase component
1319	COG4136	R	ABC-type uncharacterized transport system, ATPase component
1319	COG4138	H	ABC-type cobalamin transport system, ATPase component
1319	COG4148	P	ABC-type molybdate transport system, ATPase component
1319	COG4152	R	ABC-type uncharacterized transport system, ATPase component
1319	COG4161	E	ABC-type arginine transport system, ATPase component
1319	COG4167	V	ABC-type antimicrobial peptide transport system, ATPase component
1319	COG4170	V	ABC-type antimicrobial peptide transport system, ATPase component
1319	COG4172	R	ABC-type uncharacterized transport system, duplicated ATPase component
1319	COG4175	E	ABC-type proline/glycine betaine transport system, ATPase component
1319	COG4178	R	ABC-type uncharacterized transport system, permease and ATPase components
1319	COG4181	Q	Predicted ABC-type transport system involved in lysophospholipase L1 biosynthesis, ATPase component
1319	COG4525	P	ABC-type taurine transport system, ATPase component
1319	COG4555	C	ABC-type Na+ transport system, ATPase component
1319	COG4555	P	ABC-type Na+ transport system, ATPase component
1319	COG4559	P	ABC-type hemin transport system, ATPase component
1319	COG4586	R	ABC-type uncharacterized transport system, ATPase component
1319	COG4598	E	ABC-type histidine transport system, ATPase component
1319	COG4604	P	ABC-type enterochelin transport system, ATPase component
1319	COG4608	E	ABC-type oligopeptide transport system, ATPase component
1319	COG4615	P	ABC-type siderophore export system, fused ATPase and permease components
1319	COG4615	Q	ABC-type siderophore export system, fused ATPase and permease components
1319	COG4618	R	ABC-type protease/lipase transport system, ATPase and permease components
1319	COG4619	R	ABC-type uncharacterized transport system, ATPase component
1319	COG4674	R	Uncharacterized ABC-type transport system, ATPase component
1319	COG4778	P	ABC-type phosphonate transport system, ATPase component
1319	COG4987	C	ABC-type transport system involved in cytochrome bd biosynthesis, fused ATPase and permease components
1319	COG4987	O	ABC-type transport system involved in cytochrome bd biosynthesis, fused ATPase and permease components
1319	COG4988	C	ABC-type transport system involved in cytochrome bd biosynthesis, ATPase and permease components
1319	COG4988	O	ABC-type transport system involved in cytochrome bd biosynthesis, ATPase and permease components
1319	COG5265	O	ABC-type transport system involved in Fe-S cluster assembly, permease and ATPase components
132	COG0223	J	Methionyl-tRNA formyltransferase
1320	COG0396	O	ABC-type transport system involved in Fe-S cluster assembly, ATPase component
1320	COG0410	E	ABC-type branched-chain amino acid transport systems, ATPase component
1320	COG0411	E	ABC-type branched-chain amino acid transport systems, ATPase component
1320	COG0444	E	ABC-type dipeptide/oligopeptide/nickel transport system, ATPase component
1320	COG0444	P	ABC-type dipeptide/oligopeptide/nickel transport system, ATPase component
1320	COG0488	R	ATPase components of ABC transporters with duplicated ATPase domains
1320	COG1101	R	ABC-type uncharacterized transport system, ATPase component
1320	COG1116	P	ABC-type nitrate/sulfonate/bicarbonate transport system, ATPase component
1320	COG1117	P	ABC-type phosphate transport system, ATPase component
1320	COG1118	P	ABC-type sulfate/molybdate transport systems, ATPase component
1320	COG1119	P	ABC-type molybdenum transport system, ATPase component/photorepair protein PhrA
1320	COG1120	H	ABC-type cobalamin/Fe3+-siderophores transport systems, ATPase components
1320	COG1120	P	ABC-type cobalamin/Fe3+-siderophores transport systems, ATPase components
1320	COG1121	P	ABC-type Mn/Zn transport systems, ATPase component
1320	COG1122	P	ABC-type cobalt transport system, ATPase component
1320	COG1123	R	ATPase components of various ABC-type transport systems, contain duplicated ATPase
1320	COG1124	E	ABC-type dipeptide/oligopeptide/nickel transport system, ATPase component
1320	COG1124	P	ABC-type dipeptide/oligopeptide/nickel transport system, ATPase component
1320	COG1125	E	ABC-type proline/glycine betaine transport systems, ATPase components
1320	COG1126	E	ABC-type polar amino acid transport system, ATPase component
1320	COG1127	Q	ABC-type transport system involved in resistance to organic solvents, ATPase component
1320	COG1129	G	ABC-type sugar transport system, ATPase component
1320	COG1131	V	ABC-type multidrug transport system, ATPase component
1320	COG1132	V	ABC-type multidrug transport system, ATPase and permease components
1320	COG1134	G	ABC-type polysaccharide/polyol phosphate transport system, ATPase component
1320	COG1134	M	ABC-type polysaccharide/polyol phosphate transport system, ATPase component
1320	COG1135	P	ABC-type metal ion transport system, ATPase component
1320	COG1136	V	ABC-type antimicrobial peptide transport system, ATPase component
1320	COG1137	R	ABC-type (unclassified) transport system, ATPase component
1320	COG1245	R	Predicted ATPase, RNase L inhibitor (RLI) homolog
1320	COG2274	V	ABC-type bacteriocin/lantibiotic exporters, contain an N-terminal double-glycine peptidase domain
1320	COG2884	D	Predicted ATPase involved in cell division
1320	COG3638	P	ABC-type phosphate/phosphonate transport system, ATPase component
1320	COG3839	G	ABC-type sugar transport systems, ATPase components
1320	COG3840	H	ABC-type thiamine transport system, ATPase component
1320	COG3842	E	ABC-type spermidine/putrescine transport systems, ATPase components
1320	COG3845	R	ABC-type uncharacterized transport systems, ATPase components
1320	COG4107	P	ABC-type phosphonate transport system, ATPase component
1320	COG4133	O	ABC-type transport system involved in cytochrome c biogenesis, ATPase component
1320	COG4136	R	ABC-type uncharacterized transport system, ATPase component
1320	COG4148	P	ABC-type molybdate transport system, ATPase component
1320	COG4152	R	ABC-type uncharacterized transport system, ATPase component
1320	COG4161	E	ABC-type arginine transport system, ATPase component
1320	COG4167	V	ABC-type antimicrobial peptide transport system, ATPase component
1320	COG4172	R	ABC-type uncharacterized transport system, duplicated ATPase component
1320	COG4175	E	ABC-type proline/glycine betaine transport system, ATPase component
1320	COG4181	Q	Predicted ABC-type transport system involved in lysophospholipase L1 biosynthesis, ATPase component
1320	COG4525	P	ABC-type taurine transport system, ATPase component
1320	COG4555	C	ABC-type Na+ transport system, ATPase component
1320	COG4555	P	ABC-type Na+ transport system, ATPase component
1320	COG4559	P	ABC-type hemin transport system, ATPase component
1320	COG4586	R	ABC-type uncharacterized transport system, ATPase component
1320	COG4598	E	ABC-type histidine transport system, ATPase component
1320	COG4604	P	ABC-type enterochelin transport system, ATPase component
1320	COG4608	E	ABC-type oligopeptide transport system, ATPase component
1320	COG4619	R	ABC-type uncharacterized transport system, ATPase component
1320	COG4674	R	Uncharacterized ABC-type transport system, ATPase component
1320	COG4987	C	ABC-type transport system involved in cytochrome bd biosynthesis, fused ATPase and permease components
1320	COG4987	O	ABC-type transport system involved in cytochrome bd biosynthesis, fused ATPase and permease components
1320	COG4988	C	ABC-type transport system involved in cytochrome bd biosynthesis, ATPase and permease components
1320	COG4988	O	ABC-type transport system involved in cytochrome bd biosynthesis, ATPase and permease components
1320	COG5265	O	ABC-type transport system involved in Fe-S cluster assembly, permease and ATPase components
1321	COG0764	I	3-hydroxymyristoyl/3-hydroxydecanoyl-(acyl carrier protein) dehydratases
1322	COG0470	L	ATPase involved in DNA replication
1322	COG2256	L	ATPase related to the helicase subunit of the Holliday junction resolvase
1322	COG2812	L	DNA polymerase III, gamma/tau subunits
1323	COG0601	E	ABC-type dipeptide/oligopeptide/nickel transport systems, permease components
1323	COG0601	P	ABC-type dipeptide/oligopeptide/nickel transport systems, permease components
1323	COG4168	V	ABC-type antimicrobial peptide transport system, permease component
1324	COG0001	H	Glutamate-1-semialdehyde aminotransferase
1324	COG0160	E	4-aminobutyrate aminotransferase and related aminotransferases
1324	COG0161	H	Adenosylmethionine-8-amino-7-oxononanoate aminotransferase
1324	COG4992	E	Ornithine/acetylornithine aminotransferase
1325	COG0747	E	ABC-type dipeptide transport system, periplasmic component
1325	COG4166	E	ABC-type oligopeptide transport system, periplasmic component
1325	COG4533	R	ABC-type uncharacterized transport system, periplasmic component
1326	COG1573	L	Uracil-DNA glycosylase
1327	COG0179	Q	2-keto-4-pentenoate hydratase/2-oxohepta-3-ene-1,7-dioic acid hydratase (catechol pathway)
1329	COG0840	N	Methyl-accepting chemotaxis protein
1329	COG0840	T	Methyl-accepting chemotaxis protein
1330	COG0350	L	Methylated DNA-protein cysteine methyltransferase
1330	COG3695	L	Predicted methylated DNA-protein cysteine methyltransferase
1331	COG0312	R	Predicted Zn-dependent proteases and their inactivated homologs
1332	COG0640	K	Predicted transcriptional regulators
1333	COG4297	S	Uncharacterized protein containing double-stranded beta helix domain
1334	COG0745	K	Response regulators consisting of a CheY-like receiver domain and a winged-helix DNA-binding domain
1334	COG0745	T	Response regulators consisting of a CheY-like receiver domain and a winged-helix DNA-binding domain
1334	COG0784	T	FOG: CheY-like receiver
1334	COG2197	K	Response regulator containing a CheY-like receiver domain and an HTH DNA-binding domain
1334	COG2197	T	Response regulator containing a CheY-like receiver domain and an HTH DNA-binding domain
1334	COG2201	N	Chemotaxis response regulator containing a CheY-like receiver domain and a methylesterase domain
1334	COG2201	T	Chemotaxis response regulator containing a CheY-like receiver domain and a methylesterase domain
1334	COG2204	T	Response regulator containing CheY-like receiver, AAA-type ATPase, and DNA-binding domains
1334	COG3279	K	Response regulator of the LytR/AlgR family
1334	COG3279	T	Response regulator of the LytR/AlgR family
1334	COG3437	K	Response regulator containing a CheY-like receiver domain and an HD-GYP domain
1334	COG3437	T	Response regulator containing a CheY-like receiver domain and an HD-GYP domain
1334	COG3706	T	Response regulator containing a CheY-like receiver domain and a GGDEF domain
1334	COG3710	K	DNA-binding winged-HTH domains
1334	COG3947	T	Response regulator containing CheY-like receiver and SARP domains
1334	COG4566	T	Response regulator
1334	COG4753	T	Response regulator containing CheY-like receiver domain and AraC-type DNA-binding domain
1335	COG1475	K	Predicted transcriptional regulators
1337	COG2900	S	Uncharacterized protein conserved in bacteria
1338	COG4126	E	Hydantoin racemase
1339	COG0329	E	Dihydrodipicolinate synthase/N-acetylneuraminate lyase
1339	COG0329	M	Dihydrodipicolinate synthase/N-acetylneuraminate lyase
134	COG0300	R	Short-chain dehydrogenases of various substrate specificities
134	COG1028	I	Dehydrogenases with different specificities (related to short-chain alcohol dehydrogenases)
134	COG1028	Q	Dehydrogenases with different specificities (related to short-chain alcohol dehydrogenases)
134	COG1028	R	Dehydrogenases with different specificities (related to short-chain alcohol dehydrogenases)
134	COG3967	M	Short-chain dehydrogenase involved in D-alanine esterification of lipoteichoic acid and wall teichoic acid (D-alanine transfer protein)
134	COG4221	R	Short-chain alcohol dehydrogenase of unknown specificity
1340	COG0579	R	Predicted dehydrogenase
1340	COG0665	E	Glycine/D-amino acid oxidases (deaminating)
1341	COG1917	S	Uncharacterized conserved protein, contains double-stranded beta-helix domain
1342	COG2076	P	Membrane transporters of cations and cationic drugs
1344	COG0395	G	ABC-type sugar transport system, permease component
1344	COG1177	E	ABC-type spermidine/putrescine transport system, permease component II
1344	COG3833	G	ABC-type maltose transport systems, permease component
1345	COG1894	C	NADH:ubiquinone oxidoreductase, NADH-binding (51 kD) subunit
1346	COG0583	K	Transcriptional regulator
1347	COG0277	C	FAD/FMN-containing dehydrogenases
1348	COG0402	F	Cytosine deaminase and related metal-dependent hydrolases
1348	COG0402	R	Cytosine deaminase and related metal-dependent hydrolases
1348	COG1228	Q	Imidazolonepropionase and related amidohydrolases
1349	COG5350	R	Predicted protein tyrosine phosphatase
135	COG0274	F	Deoxyribose-phosphate aldolase
1350	COG1694	R	Predicted pyrophosphatase
1350	COG3956	R	Protein containing tetrapyrrole methyltransferase domain and MazG-like (predicted pyrophosphatase) domain
1351	COG0775	F	Nucleoside phosphorylase
1353	COG0583	K	Transcriptional regulator
1354	COG0117	H	Pyrimidine deaminase
1354	COG1985	H	Pyrimidine reductase, riboflavin biosynthesis
1355	COG0581	P	ABC-type phosphate transport system, permease component
1355	COG0600	P	ABC-type nitrate/sulfonate/bicarbonate transport system, permease component
1355	COG1174	E	ABC-type proline/glycine betaine transport systems, permease component
1355	COG2011	P	ABC-type metal ion transport system, permease component
1355	COG3639	P	ABC-type phosphate/phosphonate transport system, permease component
1355	COG4176	E	ABC-type proline/glycine betaine transport system, permease component
1355	COG4986	P	ABC-type anion transport system, duplicated permease component
1356	COG1652	S	Uncharacterized protein containing LysM domain
1357	COG0212	H	5-formyltetrahydrofolate cyclo-ligase
1358	COG0600	P	ABC-type nitrate/sulfonate/bicarbonate transport system, permease component
1359	COG1686	M	D-alanyl-D-alanine carboxypeptidase
136	COG1082	G	Sugar phosphate isomerases/epimerases
1360	COG3921	S	Uncharacterized protein conserved in bacteria
1361	COG1846	K	Transcriptional regulators
1362	COG0455	D	ATPases involved in chromosome partitioning
1362	COG2894	D	Septum formation inhibitor-activating ATPase
1363	COG0071	O	Molecular chaperone (small heat shock protein)
1365	COG1176	E	ABC-type spermidine/putrescine transport system, permease component I
1365	COG1177	E	ABC-type spermidine/putrescine transport system, permease component II
1365	COG1178	P	ABC-type Fe3+ transport system, permease component
1366	COG0765	E	ABC-type amino acid transport system, permease component
1366	COG4160	E	ABC-type arginine/histidine transport system, permease component
1366	COG4215	E	ABC-type arginine transport system, permease component
1366	COG4597	E	ABC-type amino acid transport system, permease component
1367	COG0665	E	Glycine/D-amino acid oxidases (deaminating)
1367	COG0723	C	Rieske Fe-S protein
137	COG1276	P	Putative copper export protein
137	COG2372	R	Uncharacterized protein, homolog of Cu resistance protein CopC
1370	COG1734	T	DnaK suppressor protein
1372	COG0079	E	Histidinol-phosphate/aromatic aminotransferase and cobyric acid decarboxylase
1372	COG0436	E	Aspartate/tyrosine/aromatic aminotransferase
1372	COG1167	E	Transcriptional regulators containing a DNA-binding HTH domain and an aminotransferase domain (MocR family) and their eukaryotic orthologs
1372	COG1167	K	Transcriptional regulators containing a DNA-binding HTH domain and an aminotransferase domain (MocR family) and their eukaryotic orthologs
1372	COG1725	K	Predicted transcriptional regulators
1372	COG2188	K	Transcriptional regulators
1373	COG3820	S	Uncharacterized protein conserved in bacteria
1375	COG5481	S	Uncharacterized conserved small protein containing a coiled-coil domain
1376	COG0747	E	ABC-type dipeptide transport system, periplasmic component
1376	COG4166	E	ABC-type oligopeptide transport system, periplasmic component
1376	COG4533	R	ABC-type uncharacterized transport system, periplasmic component
1377	COG0683	E	ABC-type branched-chain amino acid transport systems, periplasmic component
1378	COG0554	C	Glycerol kinase
1378	COG1069	C	Ribulose kinase
1378	COG1070	G	Sugar (pentulose and hexulose) kinases
1379	COG0395	G	ABC-type sugar transport system, permease component
1379	COG1177	E	ABC-type spermidine/putrescine transport system, permease component II
1379	COG1178	P	ABC-type Fe3+ transport system, permease component
138	COG1175	G	ABC-type sugar transport systems, permease components
138	COG1176	E	ABC-type spermidine/putrescine transport system, permease component I
138	COG1178	P	ABC-type Fe3+ transport system, permease component
138	COG4209	G	ABC-type polysaccharide transport system, permease component
1380	COG0665	E	Glycine/D-amino acid oxidases (deaminating)
1381	COG0111	E	Phosphoglycerate dehydrogenase and related dehydrogenases
1381	COG0111	H	Phosphoglycerate dehydrogenase and related dehydrogenases
1381	COG1052	C	Lactate dehydrogenase and related dehydrogenases
1381	COG1052	H	Lactate dehydrogenase and related dehydrogenases
1381	COG1052	R	Lactate dehydrogenase and related dehydrogenases
1382	COG2141	C	Coenzyme F420-dependent N5,N10-methylene tetrahydromethanopterin reductase and related flavin-dependent oxidoreductases
1384	COG0410	E	ABC-type branched-chain amino acid transport systems, ATPase component
1384	COG0411	E	ABC-type branched-chain amino acid transport systems, ATPase component
1384	COG0488	R	ATPase components of ABC transporters with duplicated ATPase domains
1384	COG1116	P	ABC-type nitrate/sulfonate/bicarbonate transport system, ATPase component
1384	COG1118	P	ABC-type sulfate/molybdate transport systems, ATPase component
1384	COG1119	P	ABC-type molybdenum transport system, ATPase component/photorepair protein PhrA
1384	COG1120	H	ABC-type cobalamin/Fe3+-siderophores transport systems, ATPase components
1384	COG1120	P	ABC-type cobalamin/Fe3+-siderophores transport systems, ATPase components
1384	COG1121	P	ABC-type Mn/Zn transport systems, ATPase component
1384	COG1122	P	ABC-type cobalt transport system, ATPase component
1384	COG1123	R	ATPase components of various ABC-type transport systems, contain duplicated ATPase
1384	COG1124	E	ABC-type dipeptide/oligopeptide/nickel transport system, ATPase component
1384	COG1124	P	ABC-type dipeptide/oligopeptide/nickel transport system, ATPase component
1384	COG1125	E	ABC-type proline/glycine betaine transport systems, ATPase components
1384	COG1126	E	ABC-type polar amino acid transport system, ATPase component
1384	COG1127	Q	ABC-type transport system involved in resistance to organic solvents, ATPase component
1384	COG1129	G	ABC-type sugar transport system, ATPase component
1384	COG1131	V	ABC-type multidrug transport system, ATPase component
1384	COG1134	G	ABC-type polysaccharide/polyol phosphate transport system, ATPase component
1384	COG1134	M	ABC-type polysaccharide/polyol phosphate transport system, ATPase component
1384	COG1135	P	ABC-type metal ion transport system, ATPase component
1384	COG1136	V	ABC-type antimicrobial peptide transport system, ATPase component
1384	COG1245	R	Predicted ATPase, RNase L inhibitor (RLI) homolog
1384	COG2274	V	ABC-type bacteriocin/lantibiotic exporters, contain an N-terminal double-glycine peptidase domain
1384	COG2884	D	Predicted ATPase involved in cell division
1384	COG3638	P	ABC-type phosphate/phosphonate transport system, ATPase component
1384	COG3839	G	ABC-type sugar transport systems, ATPase components
1384	COG3840	H	ABC-type thiamine transport system, ATPase component
1384	COG3842	E	ABC-type spermidine/putrescine transport systems, ATPase components
1384	COG3845	R	ABC-type uncharacterized transport systems, ATPase components
1384	COG4133	O	ABC-type transport system involved in cytochrome c biogenesis, ATPase component
1384	COG4136	R	ABC-type uncharacterized transport system, ATPase component
1384	COG4152	R	ABC-type uncharacterized transport system, ATPase component
1384	COG4172	R	ABC-type uncharacterized transport system, duplicated ATPase component
1384	COG4178	R	ABC-type uncharacterized transport system, permease and ATPase components
1384	COG4181	Q	Predicted ABC-type transport system involved in lysophospholipase L1 biosynthesis, ATPase component
1384	COG4525	P	ABC-type taurine transport system, ATPase component
1384	COG4559	P	ABC-type hemin transport system, ATPase component
1384	COG4598	E	ABC-type histidine transport system, ATPase component
1384	COG4604	P	ABC-type enterochelin transport system, ATPase component
1384	COG4608	E	ABC-type oligopeptide transport system, ATPase component
1384	COG4619	R	ABC-type uncharacterized transport system, ATPase component
1384	COG4674	R	Uncharacterized ABC-type transport system, ATPase component
1384	COG4987	C	ABC-type transport system involved in cytochrome bd biosynthesis, fused ATPase and permease components
1384	COG4987	O	ABC-type transport system involved in cytochrome bd biosynthesis, fused ATPase and permease components
1384	COG4988	C	ABC-type transport system involved in cytochrome bd biosynthesis, ATPase and permease components
1384	COG4988	O	ABC-type transport system involved in cytochrome bd biosynthesis, ATPase and permease components
1385	COG2857	C	Cytochrome c1
1386	COG0748	P	Putative heme iron utilization protein
1387	COG0438	M	Glycosyltransferase
1388	COG0702	G	Predicted nucleoside-diphosphate-sugar epimerases
1388	COG0702	M	Predicted nucleoside-diphosphate-sugar epimerases
1389	COG0213	F	Thymidine phosphorylase
139	COG3791	S	Uncharacterized conserved protein
1390	COG0642	T	Signal transduction histidine kinase
1390	COG2205	T	Osmosensitive K+ channel histidine kinase
1390	COG4191	T	Signal transduction histidine kinase regulating C4-dicarboxylate transport system
1390	COG4251	T	Bacteriophytochrome (light-regulated signal transduction histidine kinase)
1390	COG5000	T	Signal transduction histidine kinase involved in nitrogen fixation and metabolism regulation
1390	COG5002	T	Signal transduction histidine kinase
1391	COG1686	M	D-alanyl-D-alanine carboxypeptidase
1392	COG1752	R	Predicted esterase of the alpha-beta hydrolase superfamily
1393	COG0079	E	Histidinol-phosphate/aromatic aminotransferase and cobyric acid decarboxylase
1393	COG0436	E	Aspartate/tyrosine/aromatic aminotransferase
1393	COG1167	E	Transcriptional regulators containing a DNA-binding HTH domain and an aminotransferase domain (MocR family) and their eukaryotic orthologs
1393	COG1167	K	Transcriptional regulators containing a DNA-binding HTH domain and an aminotransferase domain (MocR family) and their eukaryotic orthologs
1393	COG1168	E	Bifunctional PLP-dependent enzyme with beta-cystathionase and maltose regulon repressor activities
1394	COG3185	E	4-hydroxyphenylpyruvate dioxygenase and related hemolysins
1394	COG3185	R	4-hydroxyphenylpyruvate dioxygenase and related hemolysins
1395	COG0583	K	Transcriptional regulator
1396	COG2166	R	SufE protein probably involved in Fe-S center assembly
1397	COG1881	R	Phospholipid-binding protein
1399	COG0489	D	ATPases involved in chromosome partitioning
1399	COG3206	M	Uncharacterized protein involved in exopolysaccharide biosynthesis
140	COG0509	E	Glycine cleavage system H protein (lipoate-binding)
1400	COG2723	G	Beta-glucosidase/6-phospho-beta-glucosidase/beta-galactosidase
1401	COG0726	G	Predicted xylanase/chitin deacetylase
1401	COG3195	S	Uncharacterized protein conserved in bacteria
1402	COG0642	T	Signal transduction histidine kinase
1402	COG2205	T	Osmosensitive K+ channel histidine kinase
1402	COG3290	T	Signal transduction histidine kinase regulating citrate/malate metabolism
1402	COG3447	T	Predicted integral membrane sensor domain
1402	COG3852	T	Signal transduction histidine kinase, nitrogen specific
1402	COG4191	T	Signal transduction histidine kinase regulating C4-dicarboxylate transport system
1402	COG4192	T	Signal transduction histidine kinase regulating phosphoglycerate transport system
1402	COG4251	T	Bacteriophytochrome (light-regulated signal transduction histidine kinase)
1402	COG5000	T	Signal transduction histidine kinase involved in nitrogen fixation and metabolism regulation
1402	COG5002	T	Signal transduction histidine kinase
1403	COG3795	S	Uncharacterized protein conserved in bacteria
1404	COG5447	S	Uncharacterized conserved protein
1405	COG0601	E	ABC-type dipeptide/oligopeptide/nickel transport systems, permease components
1405	COG0601	P	ABC-type dipeptide/oligopeptide/nickel transport systems, permease components
1405	COG4168	V	ABC-type antimicrobial peptide transport system, permease component
1405	COG4174	R	ABC-type uncharacterized transport system, permease component
1406	COG3720	P	Putative heme degradation protein
1407	COG4973	L	Site-specific recombinase XerC
1407	COG4974	L	Site-specific recombinase XerD
1408	COG0395	G	ABC-type sugar transport system, permease component
1408	COG0555	O	ABC-type sulfate transport system, permease component
1408	COG1177	E	ABC-type spermidine/putrescine transport system, permease component II
1408	COG1178	P	ABC-type Fe3+ transport system, permease component
1408	COG3833	G	ABC-type maltose transport systems, permease component
1408	COG4149	P	ABC-type molybdate transport system, permease component
1409	COG0583	K	Transcriptional regulator
141	COG2954	S	Uncharacterized protein conserved in bacteria
1410	COG0623	I	Enoyl-acyl-carrier-protein reductase (NADH)
1410	COG1028	I	Dehydrogenases with different specificities (related to short-chain alcohol dehydrogenases)
1410	COG1028	Q	Dehydrogenases with different specificities (related to short-chain alcohol dehydrogenases)
1410	COG1028	R	Dehydrogenases with different specificities (related to short-chain alcohol dehydrogenases)
1410	COG4221	R	Short-chain alcohol dehydrogenase of unknown specificity
1414	COG1082	G	Sugar phosphate isomerases/epimerases
1414	COG4130	G	Predicted sugar epimerase
1415	COG0438	M	Glycosyltransferase
1416	COG0451	G	Nucleoside-diphosphate-sugar epimerases
1416	COG0451	M	Nucleoside-diphosphate-sugar epimerases
1416	COG1086	G	Predicted nucleoside-diphosphate sugar epimerases
1416	COG1086	M	Predicted nucleoside-diphosphate sugar epimerases
1416	COG1087	M	UDP-glucose 4-epimerase
1416	COG1088	M	dTDP-D-glucose 4,6-dehydratase
1416	COG1089	M	GDP-D-mannose dehydratase
1416	COG1091	M	dTDP-4-dehydrorhamnose reductase
1417	COG3070	K	Regulator of competence-specific genes
1418	COG1359	S	Uncharacterized conserved protein
142	COG0229	O	Conserved domain frequently associated with peptide methionine sulfoxide reductase
1422	COG0834	E	ABC-type amino acid transport/signal transduction systems, periplasmic component/domain
1422	COG0834	T	ABC-type amino acid transport/signal transduction systems, periplasmic component/domain
1422	COG4623	M	Predicted soluble lytic transglycosylase fused to an ABC-type amino acid-binding protein
1423	COG0565	J	rRNA methylase
1424	COG0782	K	Transcription elongation factor
1426	COG0665	E	Glycine/D-amino acid oxidases (deaminating)
1427	COG0841	V	Cation/multidrug efflux pump
1427	COG3696	P	Putative silver efflux pump
1428	COG0583	K	Transcriptional regulator
1430	COG2017	G	Galactose mutarotase and related enzymes
1432	COG0353	L	Recombinational DNA repair protein (RecF pathway)
1433	COG1505	E	Serine proteases of the peptidase family S9A
1433	COG1506	E	Dipeptidyl aminopeptidases/acylaminoacyl-peptidases
1433	COG1770	E	Protease II
1434	COG0464	O	ATPases of the AAA+ class
1434	COG0465	O	ATP-dependent Zn proteases
1434	COG0714	R	MoxR-like ATPases
1434	COG1222	O	ATP-dependent 26S proteasome regulatory subunit
1434	COG1223	R	Predicted ATPase (AAA+ superfamily)
1435	COG0542	O	ATPases with chaperone activity, ATP-binding subunit
1436	COG2827	L	Predicted endonuclease containing a URI domain
1437	COG0221	C	Inorganic pyrophosphatase
1438	COG2929	S	Uncharacterized protein conserved in bacteria
1440	COG0396	O	ABC-type transport system involved in Fe-S cluster assembly, ATPase component
1440	COG0410	E	ABC-type branched-chain amino acid transport systems, ATPase component
1440	COG0411	E	ABC-type branched-chain amino acid transport systems, ATPase component
1440	COG0444	E	ABC-type dipeptide/oligopeptide/nickel transport system, ATPase component
1440	COG0444	P	ABC-type dipeptide/oligopeptide/nickel transport system, ATPase component
1440	COG0488	R	ATPase components of ABC transporters with duplicated ATPase domains
1440	COG1101	R	ABC-type uncharacterized transport system, ATPase component
1440	COG1116	P	ABC-type nitrate/sulfonate/bicarbonate transport system, ATPase component
1440	COG1117	P	ABC-type phosphate transport system, ATPase component
1440	COG1118	P	ABC-type sulfate/molybdate transport systems, ATPase component
1440	COG1119	P	ABC-type molybdenum transport system, ATPase component/photorepair protein PhrA
1440	COG1120	H	ABC-type cobalamin/Fe3+-siderophores transport systems, ATPase components
1440	COG1120	P	ABC-type cobalamin/Fe3+-siderophores transport systems, ATPase components
1440	COG1121	P	ABC-type Mn/Zn transport systems, ATPase component
1440	COG1122	P	ABC-type cobalt transport system, ATPase component
1440	COG1123	R	ATPase components of various ABC-type transport systems, contain duplicated ATPase
1440	COG1124	E	ABC-type dipeptide/oligopeptide/nickel transport system, ATPase component
1440	COG1124	P	ABC-type dipeptide/oligopeptide/nickel transport system, ATPase component
1440	COG1125	E	ABC-type proline/glycine betaine transport systems, ATPase components
1440	COG1126	E	ABC-type polar amino acid transport system, ATPase component
1440	COG1127	Q	ABC-type transport system involved in resistance to organic solvents, ATPase component
1440	COG1129	G	ABC-type sugar transport system, ATPase component
1440	COG1131	V	ABC-type multidrug transport system, ATPase component
1440	COG1132	V	ABC-type multidrug transport system, ATPase and permease components
1440	COG1134	G	ABC-type polysaccharide/polyol phosphate transport system, ATPase component
1440	COG1134	M	ABC-type polysaccharide/polyol phosphate transport system, ATPase component
1440	COG1135	P	ABC-type metal ion transport system, ATPase component
1440	COG1136	V	ABC-type antimicrobial peptide transport system, ATPase component
1440	COG1137	R	ABC-type (unclassified) transport system, ATPase component
1440	COG2274	V	ABC-type bacteriocin/lantibiotic exporters, contain an N-terminal double-glycine peptidase domain
1440	COG2884	D	Predicted ATPase involved in cell division
1440	COG3638	P	ABC-type phosphate/phosphonate transport system, ATPase component
1440	COG3839	G	ABC-type sugar transport systems, ATPase components
1440	COG3840	H	ABC-type thiamine transport system, ATPase component
1440	COG3842	E	ABC-type spermidine/putrescine transport systems, ATPase components
1440	COG3845	R	ABC-type uncharacterized transport systems, ATPase components
1440	COG4107	P	ABC-type phosphonate transport system, ATPase component
1440	COG4133	O	ABC-type transport system involved in cytochrome c biogenesis, ATPase component
1440	COG4136	R	ABC-type uncharacterized transport system, ATPase component
1440	COG4138	H	ABC-type cobalamin transport system, ATPase component
1440	COG4148	P	ABC-type molybdate transport system, ATPase component
1440	COG4152	R	ABC-type uncharacterized transport system, ATPase component
1440	COG4161	E	ABC-type arginine transport system, ATPase component
1440	COG4167	V	ABC-type antimicrobial peptide transport system, ATPase component
1440	COG4172	R	ABC-type uncharacterized transport system, duplicated ATPase component
1440	COG4175	E	ABC-type proline/glycine betaine transport system, ATPase component
1440	COG4178	R	ABC-type uncharacterized transport system, permease and ATPase components
1440	COG4181	Q	Predicted ABC-type transport system involved in lysophospholipase L1 biosynthesis, ATPase component
1440	COG4525	P	ABC-type taurine transport system, ATPase component
1440	COG4555	C	ABC-type Na+ transport system, ATPase component
1440	COG4555	P	ABC-type Na+ transport system, ATPase component
1440	COG4559	P	ABC-type hemin transport system, ATPase component
1440	COG4586	R	ABC-type uncharacterized transport system, ATPase component
1440	COG4598	E	ABC-type histidine transport system, ATPase component
1440	COG4604	P	ABC-type enterochelin transport system, ATPase component
1440	COG4608	E	ABC-type oligopeptide transport system, ATPase component
1440	COG4618	R	ABC-type protease/lipase transport system, ATPase and permease components
1440	COG4619	R	ABC-type uncharacterized transport system, ATPase component
1440	COG4674	R	Uncharacterized ABC-type transport system, ATPase component
1440	COG4987	C	ABC-type transport system involved in cytochrome bd biosynthesis, fused ATPase and permease components
1440	COG4987	O	ABC-type transport system involved in cytochrome bd biosynthesis, fused ATPase and permease components
1440	COG4988	C	ABC-type transport system involved in cytochrome bd biosynthesis, ATPase and permease components
1440	COG4988	O	ABC-type transport system involved in cytochrome bd biosynthesis, ATPase and permease components
1440	COG5265	O	ABC-type transport system involved in Fe-S cluster assembly, permease and ATPase components
1441	COG4671	R	Predicted glycosyl transferase
1442	COG3415	L	Transposase and inactivated derivatives
1444	COG2755	E	Lysophospholipase L1 and related esterases
1445	COG0539	J	Ribosomal protein S1
1445	COG1098	J	Predicted RNA binding protein (contains ribosomal protein S1 domain)
1445	COG1185	J	Polyribonucleotide nucleotidyltransferase (polynucleotide phosphorylase)
1445	COG2183	K	Transcriptional accessory protein
1446	COG0689	J	RNase PH
1446	COG2123	J	RNase PH-related exoribonuclease
1447	COG0446	R	Uncharacterized NAD(FAD)-dependent dehydrogenases
1447	COG0492	O	Thioredoxin reductase
1447	COG1249	C	Pyruvate/2-oxoglutarate dehydrogenase complex, dihydrolipoamide dehydrogenase (E3) component, and related enzymes
1447	COG1251	C	NAD(P)H-nitrite reductase
1447	COG1252	C	NADH dehydrogenase, FAD-containing subunit
1447	COG3634	O	Alkyl hydroperoxide reductase, large subunit
1448	COG0537	F	Diadenosine tetraphosphate (Ap4A) hydrolase and other HIT family hydrolases
1448	COG0537	G	Diadenosine tetraphosphate (Ap4A) hydrolase and other HIT family hydrolases
1448	COG0537	R	Diadenosine tetraphosphate (Ap4A) hydrolase and other HIT family hydrolases
1449	COG1609	K	Transcriptional regulators
1449	COG1879	G	ABC-type sugar transport system, periplasmic component
1449	COG4213	G	ABC-type xylose transport system, periplasmic component
145	COG1596	M	Periplasmic protein involved in polysaccharide export
1450	COG2303	E	Choline dehydrogenase and related flavoproteins
1451	COG2080	C	Aerobic-type carbon monoxide dehydrogenase, small subunit CoxS/CutS homologs
1451	COG4630	F	Xanthine dehydrogenase, iron-sulfur cluster and FAD-binding subunit A
1452	COG3797	S	Uncharacterized protein conserved in bacteria
1453	COG0791	M	Cell wall-associated hydrolases (invasion-associated proteins)
1454	COG1940	G	Transcriptional regulator/sugar kinase
1454	COG1940	K	Transcriptional regulator/sugar kinase
1455	COG1653	G	ABC-type sugar transport system, periplasmic component
1457	COG0318	I	Acyl-CoA synthetases (AMP-forming)/AMP-acid ligases II
1457	COG0318	Q	Acyl-CoA synthetases (AMP-forming)/AMP-acid ligases II
1457	COG0365	I	Acyl-coenzyme A synthetases/AMP-(fatty) acid ligases
1457	COG1020	Q	Non-ribosomal peptide synthetase modules and related proteins
1457	COG1021	Q	Peptide arylation enzymes
1457	COG1022	I	Long-chain acyl-CoA synthetases (AMP-forming)
1458	COG0687	E	Spermidine/putrescine-binding periplasmic protein
1458	COG1653	G	ABC-type sugar transport system, periplasmic component
1458	COG2182	G	Maltose-binding periplasmic proteins/domains
1459	COG2169	F	Adenosine deaminase
1459	COG2207	K	AraC-type DNA-binding domain-containing proteins
1459	COG4753	T	Response regulator containing CheY-like receiver domain and AraC-type DNA-binding domain
1459	COG4977	K	Transcriptional regulator containing an amidase domain and an AraC-type DNA-binding HTH domain
146	COG0473	C	Isocitrate/isopropylmalate dehydrogenase
[truncated: 22,928 more rows]

## Sheet: GO
Ortholog group	GO ID	Description	Category
1	GO:0000166	nucleotide binding	Molecular Function
1	GO:0005524	ATP binding	Molecular Function
1	GO:0015197	peptide transporter activity	Molecular Function
1	GO:0015833	peptide transport	Biological Process
1	GO:0016887	ATPase activity	Molecular Function
1	GO:0017111	nucleoside-triphosphatase activity	Molecular Function
10	GO:0006812	cation transport	Biological Process
10	GO:0008324	cation transmembrane transporter activity	Molecular Function
10	GO:0016020	membrane	Cellular Component
10	GO:0055085	transmembrane transport	Biological Process
100	GO:0001539	ciliary or flagellar motility	Biological Process
100	GO:0003774	motor activity	Molecular Function
100	GO:0005198	structural molecule activity	Molecular Function
100	GO:0009288	bacterial-type flagellum	Cellular Component
100	GO:0019861	flagellum	Cellular Component
1002	GO:0008137	NADH dehydrogenase (ubiquinone) activity	Molecular Function
1002	GO:0055114	oxidation reduction	Biological Process
1003	GO:0016810	hydrolase activity, acting on carbon-nitrogen (but not peptide) bonds	Molecular Function
1005	GO:0003676	nucleic acid binding	Molecular Function
1005	GO:0016788	hydrolase activity, acting on ester bonds	Molecular Function
1006	GO:0008146	sulfotransferase activity	Molecular Function
1007	GO:0004437	inositol or phosphatidylinositol phosphatase activity	Molecular Function
1008	GO:0008152	metabolic process	Biological Process
1008	GO:0016491	oxidoreductase activity	Molecular Function
1008	GO:0055114	oxidation reduction	Biological Process
1009	GO:0016020	membrane	Cellular Component
1010	GO:0003677	DNA binding	Molecular Function
1010	GO:0003899	DNA-directed RNA polymerase activity	Molecular Function
1010	GO:0006350	transcription	Biological Process
1010	GO:0006351	transcription, DNA-dependent	Biological Process
1010	GO:0032549	ribonucleoside binding	Molecular Function
1011	GO:0003700	transcription factor activity	Molecular Function
1011	GO:0005622	intracellular	Cellular Component
1011	GO:0006355	regulation of transcription, DNA-dependent	Biological Process
1012	GO:0000166	nucleotide binding	Molecular Function
1012	GO:0005215	transporter activity	Molecular Function
1012	GO:0005524	ATP binding	Molecular Function
1012	GO:0006810	transport	Biological Process
1012	GO:0016820	hydrolase activity, acting on acid anhydrides, catalyzing transmembrane movement of substances	Molecular Function
1012	GO:0016887	ATPase activity	Molecular Function
1012	GO:0017111	nucleoside-triphosphatase activity	Molecular Function
1012	GO:0043190	ATP-binding cassette (ABC) transporter complex	Cellular Component
1013	GO:0006508	proteolysis	Biological Process
1013	GO:0009002	serine-type D-Ala-D-Ala carboxypeptidase activity	Molecular Function
1014	GO:0016787	hydrolase activity	Molecular Function
1014	GO:0016810	hydrolase activity, acting on carbon-nitrogen (but not peptide) bonds	Molecular Function
1015	GO:0004872	receptor activity	Molecular Function
1015	GO:0005215	transporter activity	Molecular Function
1015	GO:0006810	transport	Biological Process
1015	GO:0016020	membrane	Cellular Component
1015	GO:0019867	outer membrane	Cellular Component
1018	GO:0000166	nucleotide binding	Molecular Function
1018	GO:0005524	ATP binding	Molecular Function
1018	GO:0016887	ATPase activity	Molecular Function
1018	GO:0017111	nucleoside-triphosphatase activity	Molecular Function
1019	GO:0003700	transcription factor activity	Molecular Function
1019	GO:0005622	intracellular	Cellular Component
1019	GO:0006355	regulation of transcription, DNA-dependent	Biological Process
1021	GO:0003824	catalytic activity	Molecular Function
1021	GO:0008483	transaminase activity	Molecular Function
1021	GO:0030170	pyridoxal phosphate binding	Molecular Function
1022	GO:0015031	protein transport	Biological Process
1022	GO:0051082	unfolded protein binding	Molecular Function
1022	GO:0051262	protein tetramerization	Biological Process
1026	GO:0008915	lipid-A-disaccharide synthase activity	Molecular Function
1026	GO:0009245	lipid A biosynthetic process	Biological Process
1028	GO:0000155	two-component sensor activity	Molecular Function
1028	GO:0000156	two-component response regulator activity	Molecular Function
1028	GO:0000160	two-component signal transduction system (phosphorelay)	Biological Process
1028	GO:0004673	protein histidine kinase activity	Molecular Function
1028	GO:0004871	signal transducer activity	Molecular Function
1028	GO:0005524	ATP binding	Molecular Function
1028	GO:0006355	regulation of transcription, DNA-dependent	Biological Process
1028	GO:0007165	signal transduction	Biological Process
1028	GO:0016020	membrane	Cellular Component
1028	GO:0016310	phosphorylation	Biological Process
1028	GO:0016772	transferase activity, transferring phosphorus-containing groups	Molecular Function
1028	GO:0018106	peptidyl-histidine phosphorylation	Biological Process
1029	GO:0004107	chorismate synthase activity	Molecular Function
1029	GO:0009073	aromatic amino acid family biosynthetic process	Biological Process
1030	GO:0005215	transporter activity	Molecular Function
1030	GO:0006810	transport	Biological Process
1030	GO:0016020	membrane	Cellular Component
1031	GO:0003824	catalytic activity	Molecular Function
1031	GO:0004318	enoyl-[acyl-carrier-protein] reductase (NADH) activity	Molecular Function
1031	GO:0005488	binding	Molecular Function
1031	GO:0006633	fatty acid biosynthetic process	Biological Process
1031	GO:0008152	metabolic process	Biological Process
1031	GO:0016491	oxidoreductase activity	Molecular Function
1031	GO:0055114	oxidation reduction	Biological Process
1032	GO:0003723	RNA binding	Molecular Function
1032	GO:0006412	translation	Biological Process
1035	GO:0003677	DNA binding	Molecular Function
1035	GO:0003700	transcription factor activity	Molecular Function
1035	GO:0005622	intracellular	Cellular Component
1035	GO:0006355	regulation of transcription, DNA-dependent	Biological Process
1035	GO:0043565	sequence-specific DNA binding	Molecular Function
1035	GO:0045449	regulation of transcription	Biological Process
1036	GO:0006729	tetrahydrobiopterin biosynthetic process	Biological Process
1036	GO:0008124	4-alpha-hydroxytetrahydrobiopterin dehydratase activity	Molecular Function
1037	GO:0000166	nucleotide binding	Molecular Function
1037	GO:0005524	ATP binding	Molecular Function
1037	GO:0016887	ATPase activity	Molecular Function
1037	GO:0017111	nucleoside-triphosphatase activity	Molecular Function
1038	GO:0000166	nucleotide binding	Molecular Function
1038	GO:0004748	ribonucleoside-diphosphate reductase activity	Molecular Function
1038	GO:0005971	ribonucleoside-diphosphate reductase complex	Cellular Component
1038	GO:0006260	DNA replication	Biological Process
1038	GO:0016960	class II ribonucleotide reductase activity	Molecular Function
1038	GO:0031419	cobalamin binding	Molecular Function
1038	GO:0050897	cobalt ion binding	Molecular Function
1038	GO:0055114	oxidation reduction	Biological Process
1039	GO:0003723	RNA binding	Molecular Function
1039	GO:0003743	translation initiation factor activity	Molecular Function
1039	GO:0006413	translational initiation	Biological Process
104	GO:0008270	zinc ion binding	Molecular Function
1042	GO:0006812	cation transport	Biological Process
1042	GO:0008324	cation transmembrane transporter activity	Molecular Function
1046	GO:0003824	catalytic activity	Molecular Function
1046	GO:0005488	binding	Molecular Function
1046	GO:0008152	metabolic process	Biological Process
1046	GO:0016491	oxidoreductase activity	Molecular Function
1046	GO:0055114	oxidation reduction	Biological Process
1047	GO:0005215	transporter activity	Molecular Function
1047	GO:0006810	transport	Biological Process
1048	GO:0045449	regulation of transcription	Biological Process
105	GO:0003824	catalytic activity	Molecular Function
105	GO:0005488	binding	Molecular Function
105	GO:0008152	metabolic process	Biological Process
105	GO:0009396	folic acid and derivative biosynthetic process	Biological Process
1050	GO:0003824	catalytic activity	Molecular Function
1050	GO:0005524	ATP binding	Molecular Function
1051	GO:0000156	two-component response regulator activity	Molecular Function
1051	GO:0000160	two-component signal transduction system (phosphorelay)	Biological Process
1051	GO:0006355	regulation of transcription, DNA-dependent	Biological Process
1057	GO:0004176	ATP-dependent peptidase activity	Molecular Function
1057	GO:0006508	proteolysis	Biological Process
1058	GO:0000156	two-component response regulator activity	Molecular Function
1058	GO:0000160	two-component signal transduction system (phosphorelay)	Biological Process
1058	GO:0003677	DNA binding	Molecular Function
1058	GO:0005622	intracellular	Cellular Component
1058	GO:0006355	regulation of transcription, DNA-dependent	Biological Process
1059	GO:0005215	transporter activity	Molecular Function
1059	GO:0006810	transport	Biological Process
1059	GO:0016020	membrane	Cellular Component
106	GO:0003824	catalytic activity	Molecular Function
106	GO:0008152	metabolic process	Biological Process
106	GO:0016747	transferase activity, transferring acyl groups other than amino-acyl groups	Molecular Function
106	GO:0019619	protocatechuate catabolic process	Biological Process
1060	GO:0005215	transporter activity	Molecular Function
1060	GO:0006810	transport	Biological Process
1060	GO:0016020	membrane	Cellular Component
1061	GO:0006810	transport	Biological Process
1061	GO:0030288	outer membrane-bounded periplasmic space	Cellular Component
1062	GO:0005215	transporter activity	Molecular Function
1062	GO:0006810	transport	Biological Process
1062	GO:0016020	membrane	Cellular Component
1064	GO:0009103	lipopolysaccharide biosynthetic process	Biological Process
1064	GO:0016020	membrane	Cellular Component
1065	GO:0000166	nucleotide binding	Molecular Function
1065	GO:0005515	protein binding	Molecular Function
1065	GO:0005525	GTP binding	Molecular Function
1065	GO:0006614	SRP-dependent cotranslational protein targeting to membrane	Biological Process
1065	GO:0017111	nucleoside-triphosphatase activity	Molecular Function
1066	GO:0000166	nucleotide binding	Molecular Function
1066	GO:0005524	ATP binding	Molecular Function
1066	GO:0016887	ATPase activity	Molecular Function
1066	GO:0017111	nucleoside-triphosphatase activity	Molecular Function
1069	GO:0003700	transcription factor activity	Molecular Function
1069	GO:0006355	regulation of transcription, DNA-dependent	Biological Process
107	GO:0003700	transcription factor activity	Molecular Function
107	GO:0005622	intracellular	Cellular Component
107	GO:0006355	regulation of transcription, DNA-dependent	Biological Process
1070	GO:0044237	cellular metabolic process	Biological Process
1070	GO:0044249	cellular biosynthetic process	Biological Process
1072	GO:0006468	protein amino acid phosphorylation	Biological Process
1072	GO:0016773	phosphotransferase activity, alcohol group as acceptor	Molecular Function
1072	GO:0019748	secondary metabolic process	Biological Process
1074	GO:0003677	DNA binding	Molecular Function
1074	GO:0003700	transcription factor activity	Molecular Function
1074	GO:0005622	intracellular	Cellular Component
1074	GO:0006355	regulation of transcription, DNA-dependent	Biological Process
1074	GO:0043565	sequence-specific DNA binding	Molecular Function
1074	GO:0045449	regulation of transcription	Biological Process
1075	GO:0016021	integral to membrane	Cellular Component
1075	GO:0016614	oxidoreductase activity, acting on CH-OH group of donors	Molecular Function
1075	GO:0048038	quinone binding	Molecular Function
1075	GO:0055114	oxidation reduction	Biological Process
1076	GO:0005215	transporter activity	Molecular Function
1076	GO:0006810	transport	Biological Process
1076	GO:0016020	membrane	Cellular Component
1078	GO:0019428	allantoin biosynthetic process	Biological Process
1079	GO:0000049	tRNA binding	Molecular Function
1079	GO:0000166	nucleotide binding	Molecular Function
1079	GO:0004812	aminoacyl-tRNA ligase activity	Molecular Function
1079	GO:0004826	phenylalanine-tRNA ligase activity	Molecular Function
1079	GO:0005524	ATP binding	Molecular Function
1079	GO:0005737	cytoplasm	Cellular Component
1079	GO:0006412	translation	Biological Process
1079	GO:0006418	tRNA aminoacylation for protein translation	Biological Process
1079	GO:0006432	phenylalanyl-tRNA aminoacylation	Biological Process
1080	GO:0000166	nucleotide binding	Molecular Function
1080	GO:0005215	transporter activity	Molecular Function
1080	GO:0005524	ATP binding	Molecular Function
1080	GO:0006810	transport	Biological Process
1080	GO:0016820	hydrolase activity, acting on acid anhydrides, catalyzing transmembrane movement of substances	Molecular Function
1080	GO:0016887	ATPase activity	Molecular Function
1080	GO:0017111	nucleoside-triphosphatase activity	Molecular Function
1080	GO:0043190	ATP-binding cassette (ABC) transporter complex	Cellular Component
1083	GO:0004751	ribose-5-phosphate isomerase activity	Molecular Function
1083	GO:0009052	pentose-phosphate shunt, non-oxidative branch	Biological Process
1084	GO:0000166	nucleotide binding	Molecular Function
1084	GO:0005524	ATP binding	Molecular Function
1084	GO:0016887	ATPase activity	Molecular Function
1084	GO:0017111	nucleoside-triphosphatase activity	Molecular Function
1086	GO:0003755	peptidyl-prolyl cis-trans isomerase activity	Molecular Function
1086	GO:0006457	protein folding	Biological Process
1087	GO:0016021	integral to membrane	Cellular Component
1088	GO:0000155	two-component sensor activity	Molecular Function
1088	GO:0000160	two-component signal transduction system (phosphorelay)	Biological Process
1088	GO:0004871	signal transducer activity	Molecular Function
1088	GO:0006355	regulation of transcription, DNA-dependent	Biological Process
1088	GO:0007165	signal transduction	Biological Process
1089	GO:0005215	transporter activity	Molecular Function
1089	GO:0006810	transport	Biological Process
1089	GO:0016020	membrane	Cellular Component
109	GO:0005215	transporter activity	Molecular Function
109	GO:0006810	transport	Biological Process
109	GO:0016020	membrane	Cellular Component
1091	GO:0006865	amino acid transport	Biological Process
1091	GO:0016020	membrane	Cellular Component
1093	GO:0016491	oxidoreductase activity	Molecular Function
1093	GO:0055114	oxidation reduction	Biological Process
1095	GO:0005529	sugar binding	Molecular Function
1095	GO:0005975	carbohydrate metabolic process	Biological Process
1095	GO:0016853	isomerase activity	Molecular Function
1096	GO:0006508	proteolysis	Biological Process
1096	GO:0009002	serine-type D-Ala-D-Ala carboxypeptidase activity	Molecular Function
1098	GO:0005215	transporter activity	Molecular Function
1098	GO:0006810	transport	Biological Process
1099	GO:0005524	ATP binding	Molecular Function
1099	GO:0006810	transport	Biological Process
1099	GO:0016020	membrane	Cellular Component
1099	GO:0042626	ATPase activity, coupled to transmembrane movement of substances	Molecular Function
11	GO:0003824	catalytic activity	Molecular Function
11	GO:0008152	metabolic process	Biological Process
110	GO:0003715	transcription termination factor activity	Molecular Function
110	GO:0003723	RNA binding	Molecular Function
110	GO:0006353	transcription termination	Biological Process
110	GO:0006355	regulation of transcription, DNA-dependent	Biological Process
1100	GO:0005488	binding	Molecular Function
1102	GO:0003700	transcription factor activity	Molecular Function
1102	GO:0006355	regulation of transcription, DNA-dependent	Biological Process
1106	GO:0003677	DNA binding	Molecular Function
1106	GO:0004803	transposase activity	Molecular Function
1106	GO:0006313	transposition, DNA-mediated	Biological Process
1109	GO:0003824	catalytic activity	Molecular Function
1109	GO:0003864	3-methyl-2-oxobutanoate hydroxymethyltransferase activity	Molecular Function
1109	GO:0015940	pantothenate biosynthetic process	Biological Process
111	GO:0003676	nucleic acid binding	Molecular Function
111	GO:0005737	cytoplasm	Cellular Component
111	GO:0006139	nucleobase, nucleoside, nucleotide and nucleic acid metabolic process	Biological Process
111	GO:0006281	DNA repair	Biological Process
111	GO:0006310	DNA recombination	Biological Process
111	GO:0006974	response to DNA damage stimulus	Biological Process
111	GO:0016788	hydrolase activity, acting on ester bonds	Molecular Function
1110	GO:0005524	ATP binding	Molecular Function
1111	GO:0055085	transmembrane transport	Biological Process
1114	GO:0008299	isoprenoid biosynthetic process	Biological Process
1115	GO:0005215	transporter activity	Molecular Function
1115	GO:0006810	transport	Biological Process
1115	GO:0016020	membrane	Cellular Component
1116	GO:0009055	electron carrier activity	Molecular Function
1117	GO:0004222	metalloendopeptidase activity	Molecular Function
1117	GO:0006508	proteolysis	Biological Process
1117	GO:0016020	membrane	Cellular Component
1118	GO:0004252	serine-type endopeptidase activity	Molecular Function
1118	GO:0006508	proteolysis	Biological Process
1119	GO:0000156	two-component response regulator activity	Molecular Function
1119	GO:0000160	two-component signal transduction system (phosphorelay)	Biological Process
1119	GO:0005737	cytoplasm	Cellular Component
1119	GO:0006355	regulation of transcription, DNA-dependent	Biological Process
1119	GO:0006935	chemotaxis	Biological Process
1119	GO:0008984	protein-glutamate methylesterase activity	Molecular Function
112	GO:0006808	regulation of nitrogen utilization	Biological Process
112	GO:0030234	enzyme regulator activity	Molecular Function
1120	GO:0003676	nucleic acid binding	Molecular Function
1120	GO:0003677	DNA binding	Molecular Function
1120	GO:0015074	DNA integration	Biological Process
1121	GO:0003700	transcription factor activity	Molecular Function
1121	GO:0006355	regulation of transcription, DNA-dependent	Biological Process
1122	GO:0003677	DNA binding	Molecular Function
1122	GO:0003700	transcription factor activity	Molecular Function
1122	GO:0006355	regulation of transcription, DNA-dependent	Biological Process
1122	GO:0045449	regulation of transcription	Biological Process
1123	GO:0003700	transcription factor activity	Molecular Function
1123	GO:0005622	intracellular	Cellular Component
1123	GO:0006355	regulation of transcription, DNA-dependent	Biological Process
1124	GO:0003824	catalytic activity	Molecular Function
1124	GO:0008483	transaminase activity	Molecular Function
1124	GO:0030170	pyridoxal phosphate binding	Molecular Function
1126	GO:0000166	nucleotide binding	Molecular Function
1126	GO:0005524	ATP binding	Molecular Function
1126	GO:0016887	ATPase activity	Molecular Function
1126	GO:0017111	nucleoside-triphosphatase activity	Molecular Function
1127	GO:0002098	tRNA wobble uridine modification	Biological Process
1127	GO:0016300	tRNA (uracil) methyltransferase activity	Molecular Function
1128	GO:0008565	protein transporter activity	Molecular Function
1128	GO:0009306	protein secretion	Biological Process
1128	GO:0016020	membrane	Cellular Component
1129	GO:0004148	dihydrolipoyl dehydrogenase activity	Molecular Function
1129	GO:0005737	cytoplasm	Cellular Component
1129	GO:0016491	oxidoreductase activity	Molecular Function
1129	GO:0045454	cell redox homeostasis	Biological Process
1129	GO:0050660	FAD binding	Molecular Function
1129	GO:0055114	oxidation reduction	Biological Process
113	GO:0009236	cobalamin biosynthetic process	Biological Process
113	GO:0016993	precorrin-8X methylmutase activity	Molecular Function
1130	GO:0016020	membrane	Cellular Component
1131	GO:0030001	metal ion transport	Biological Process
1131	GO:0046872	metal ion binding	Molecular Function
1132	GO:0003677	DNA binding	Molecular Function
1132	GO:0003700	transcription factor activity	Molecular Function
1132	GO:0006355	regulation of transcription, DNA-dependent	Biological Process
1132	GO:0030528	transcription regulator activity	Molecular Function
1132	GO:0045449	regulation of transcription	Biological Process
1133	GO:0004553	hydrolase activity, hydrolyzing O-glycosyl compounds	Molecular Function
1133	GO:0005975	carbohydrate metabolic process	Biological Process
1134	GO:0016021	integral to membrane	Cellular Component
1134	GO:0030001	metal ion transport	Biological Process
1134	GO:0046872	metal ion binding	Molecular Function
1134	GO:0055085	transmembrane transport	Biological Process
1136	GO:0009058	biosynthetic process	Biological Process
1137	GO:0000287	magnesium ion binding	Molecular Function
1137	GO:0009536	plastid	Cellular Component
1137	GO:0015977	carbon fixation	Biological Process
1137	GO:0016984	ribulose-bisphosphate carboxylase activity	Molecular Function
1139	GO:0055085	transmembrane transport	Biological Process
1141	GO:0005506	iron ion binding	Molecular Function
1141	GO:0009055	electron carrier activity	Molecular Function
1141	GO:0020037	heme binding	Molecular Function
1142	GO:0000166	nucleotide binding	Molecular Function
1142	GO:0003676	nucleic acid binding	Molecular Function
1142	GO:0004812	aminoacyl-tRNA ligase activity	Molecular Function
1142	GO:0004824	lysine-tRNA ligase activity	Molecular Function
1142	GO:0005524	ATP binding	Molecular Function
1142	GO:0005737	cytoplasm	Cellular Component
1142	GO:0006412	translation	Biological Process
1142	GO:0006418	tRNA aminoacylation for protein translation	Biological Process
1142	GO:0006430	lysyl-tRNA aminoacylation	Biological Process
1144	GO:0005215	transporter activity	Molecular Function
1144	GO:0006810	transport	Biological Process
1145	GO:0003824	catalytic activity	Molecular Function
1145	GO:0008152	metabolic process	Biological Process
1146	GO:0006355	regulation of transcription, DNA-dependent	Biological Process
1147	GO:0004222	metalloendopeptidase activity	Molecular Function
1147	GO:0006508	proteolysis	Biological Process
1148	GO:0016787	hydrolase activity	Molecular Function
1149	GO:0000156	two-component response regulator activity	Molecular Function
1149	GO:0000160	two-component signal transduction system (phosphorelay)	Biological Process
1149	GO:0003700	transcription factor activity	Molecular Function
1149	GO:0005622	intracellular	Cellular Component
1149	GO:0006355	regulation of transcription, DNA-dependent	Biological Process
1149	GO:0043565	sequence-specific DNA binding	Molecular Function
115	GO:0005515	protein binding	Molecular Function
115	GO:0005524	ATP binding	Molecular Function
115	GO:0005737	cytoplasm	Cellular Component
115	GO:0006457	protein folding	Biological Process
115	GO:0044267	cellular protein metabolic process	Biological Process
1150	GO:0005215	transporter activity	Molecular Function
1150	GO:0006810	transport	Biological Process
1150	GO:0030288	outer membrane-bounded periplasmic space	Cellular Component
1151	GO:0005215	transporter activity	Molecular Function
1151	GO:0006810	transport	Biological Process
1152	GO:0005215	transporter activity	Molecular Function
1152	GO:0006810	transport	Biological Process
1152	GO:0016020	membrane	Cellular Component
1153	GO:0003700	transcription factor activity	Molecular Function
1153	GO:0006355	regulation of transcription, DNA-dependent	Biological Process
1153	GO:0008270	zinc ion binding	Molecular Function
1154	GO:0005215	transporter activity	Molecular Function
1154	GO:0006810	transport	Biological Process
1154	GO:0016020	membrane	Cellular Component
1156	GO:0003700	transcription factor activity	Molecular Function
1156	GO:0003824	catalytic activity	Molecular Function
1156	GO:0005622	intracellular	Cellular Component
1156	GO:0006355	regulation of transcription, DNA-dependent	Biological Process
1156	GO:0009058	biosynthetic process	Biological Process
1156	GO:0016769	transferase activity, transferring nitrogenous groups	Molecular Function
1156	GO:0030170	pyridoxal phosphate binding	Molecular Function
1157	GO:0019867	outer membrane	Cellular Component
1158	GO:0009055	electron carrier activity	Molecular Function
1158	GO:0016491	oxidoreductase activity	Molecular Function
1158	GO:0046872	metal ion binding	Molecular Function
1158	GO:0051536	iron-sulfur cluster binding	Molecular Function
1158	GO:0055114	oxidation reduction	Biological Process
1159	GO:0005215	transporter activity	Molecular Function
1159	GO:0006810	transport	Biological Process
1159	GO:0016020	membrane	Cellular Component
116	GO:0000166	nucleotide binding	Molecular Function
116	GO:0005524	ATP binding	Molecular Function
116	GO:0016887	ATPase activity	Molecular Function
116	GO:0017111	nucleoside-triphosphatase activity	Molecular Function
1160	GO:0003677	DNA binding	Molecular Function
1160	GO:0003700	transcription factor activity	Molecular Function
1160	GO:0006352	transcription initiation	Biological Process
1160	GO:0006355	regulation of transcription, DNA-dependent	Biological Process
1160	GO:0016987	sigma factor activity	Molecular Function
1161	GO:0000166	nucleotide binding	Molecular Function
1161	GO:0003677	DNA binding	Molecular Function
1161	GO:0003697	single-stranded DNA binding	Molecular Function
1161	GO:0005524	ATP binding	Molecular Function
1161	GO:0006259	DNA metabolic process	Biological Process
1161	GO:0006281	DNA repair	Biological Process
1161	GO:0008094	DNA-dependent ATPase activity	Molecular Function
1161	GO:0017111	nucleoside-triphosphatase activity	Molecular Function
1162	GO:0003824	catalytic activity	Molecular Function
1162	GO:0005488	binding	Molecular Function
1162	GO:0008152	metabolic process	Biological Process
1162	GO:0016491	oxidoreductase activity	Molecular Function
1162	GO:0055114	oxidation reduction	Biological Process
1163	GO:0003796	lysozyme activity	Molecular Function
1163	GO:0003824	catalytic activity	Molecular Function
1163	GO:0005975	carbohydrate metabolic process	Biological Process
1163	GO:0009253	peptidoglycan catabolic process	Biological Process
1163	GO:0016998	cell wall macromolecule catabolic process	Biological Process
1163	GO:0043169	cation binding	Molecular Function
1167	GO:0008152	metabolic process	Biological Process
1167	GO:0016861	intramolecular oxidoreductase activity, interconverting aldoses and ketoses	Molecular Function
1168	GO:0008168	methyltransferase activity	Molecular Function
1168	GO:0015948	methanogenesis	Biological Process
117	GO:0003676	nucleic acid binding	Molecular Function
117	GO:0003677	DNA binding	Molecular Function
117	GO:0004803	transposase activity	Molecular Function
117	GO:0006313	transposition, DNA-mediated	Biological Process
1170	GO:0003700	transcription factor activity	Molecular Function
1170	GO:0006355	regulation of transcription, DNA-dependent	Biological Process
1171	GO:0008168	methyltransferase activity	Molecular Function
1171	GO:0015948	methanogenesis	Biological Process
1172	GO:0006799	polyphosphate biosynthetic process	Biological Process
1172	GO:0008976	polyphosphate kinase activity	Molecular Function
1172	GO:0009358	polyphosphate kinase complex	Cellular Component
1173	GO:0001539	ciliary or flagellar motility	Biological Process
1173	GO:0005198	structural molecule activity	Molecular Function
1173	GO:0009288	bacterial-type flagellum	Cellular Component
1173	GO:0009420	bacterial-type flagellum filament	Cellular Component
1174	GO:0003677	DNA binding	Molecular Function
1174	GO:0006310	DNA recombination	Biological Process
1174	GO:0015074	DNA integration	Biological Process
1176	GO:0006813	potassium ion transport	Biological Process
1176	GO:0008324	cation transmembrane transporter activity	Molecular Function
1176	GO:0015137	citrate transmembrane transporter activity	Molecular Function
1176	GO:0015746	citrate transport	Biological Process
1176	GO:0016021	integral to membrane	Cellular Component
1176	GO:0055085	transmembrane transport	Biological Process
1178	GO:0005524	ATP binding	Molecular Function
1178	GO:0006040	amino sugar metabolic process	Biological Process
1178	GO:0009254	peptidoglycan turnover	Biological Process
1178	GO:0016773	phosphotransferase activity, alcohol group as acceptor	Molecular Function
1179	GO:0003824	catalytic activity	Molecular Function
1179	GO:0005488	binding	Molecular Function
1179	GO:0008152	metabolic process	Biological Process
1179	GO:0016491	oxidoreductase activity	Molecular Function
1179	GO:0055114	oxidation reduction	Biological Process
118	GO:0005215	transporter activity	Molecular Function
118	GO:0006810	transport	Biological Process
118	GO:0016020	membrane	Cellular Component
1180	GO:0003824	catalytic activity	Molecular Function
1180	GO:0006725	cellular aromatic compound metabolic process	Biological Process
1180	GO:0016830	carbon-carbon lyase activity	Molecular Function
[truncated: 16,021 more rows]

## Sheet: Domains
Ortholog group	Interpro ID	Description
[truncated: 15,951 more rows]

## Sheet: KEGG reactions
Kegg reaction	Name	Ortholog groups	Strain distribution
[truncated: 6,793 more rows]
