# Supplementary material for: Exploring the symbiotic pangenome of the nitrogen-fixing bacterium Sinorhizobium meliloti
Source: BMC Genomics. 2011 May 12;12:235. doi: 10.1186/1471-2164-12-235 (PMC3164228; doi:10.1186/1471-2164-12-235)
Supplement: Additional file 6 — Symbiosis-related transcription factors. The eight transcriptional regulators retrieved with indicated the genes putatively regulated in the three genomes are reported [file 1471-2164-12-235-S6.XLSX]

## Sheet: NolR
Regulator	Method	Score	Ortholog group	Consensus
nolR	MEME	1.1e-11	2265	ATTA[GC]A[GAC][AG]A[CG]CC[TG]GAA
Group	Method	Regulon	Genome	Product	Gene name
2248	hmm	Rm1021 AK83 BL225C	Rm1021 AK83 BL225C	NodD2 nod box-dependent transcription activator	nodD2
3975	hmm	Rm1021 AK83 BL225C	Rm1021 AK83 BL225C	acyltransferase NodA	nodA
4778	hmm	Rm1021 AK83 BL225C	Rm1021 AK83 BL225C	NodD1 nod-box dependent transcriptional activator	nodD1
3183	hmm	AK83	AK83	Glucosamine--fructose-6-phosphate aminotransferase [isomerizing]	nodM (AK83)
8046	hmm	AK83	AK83	hypothetical protein
8073	hmm	AK83	AK83	hypothetical protein

## Sheet: NodD1
Regulator	Method	Score	Ortholog group	Consensus
nodD1	MEME	6.9e-33	4778	AT[CT]CA[TC][ACT][GT][CG][GAC][CT][GA]GAT[GAC][ACG][CTA][CTG][GC][TAC][CTG]AT[CA][CA][AT][AC]A[CT]AATC[GA]ATTTTAC[CT]AATC
Group	Method	Regulon	Genome	Product	Gene name
2248	hmm	Rm1021 AK83 BL225C	Rm1021 AK83 BL225C	NodD2 nod box-dependent transcription activator	nodD2
840	hmm	Rm1021 AK83 BL225C	Rm1021 AK83 BL225C	NodL Nod factor acetyltransferase	nodL
161	hmm	Rm1021 AK83 BL225C	Rm1021 AK83 BL225C	SyrM transcriptional regulator	syrM
2319	hmm	Rm1021 AK83 BL225C	Rm1021 AK83 BL225C	NodH sulfotransferase	nodH
1918	hmm	Rm1021 AK83 BL225C	Rm1021 AK83 BL225C	NodF acyl carrier protein	nodF
1218	hmm	Rm1021 AK83 BL225C	Rm1021 AK83 BL225C	NodE beta ketoacyl ACP synthase	nodE
3975	hmm	Rm1021 AK83 BL225C	Rm1021 AK83 BL225C	acyltransferase NodA	nodA
4778	hmm	Rm1021 AK83 BL225C	Rm1021 AK83 BL225C	NodD1 nod-box dependent transcriptional activator	nodD1
6104	hmm	Rm1021 BL225C	Rm1021 AK83 BL225C	glucosamine--fructose-6-phosphate aminotransferase	nodM
890	hmm	AK83 BL225C	Rm1021 AK83 BL225C	alpha-galactosidase (melibiase) protein	agaL1
3243	hmm	AK83 BL225C	Rm1021 AK83 BL225C	alpha-galactoside utilization transcriptional regulator- AraC family protein	agpT
2230	hmm	BL225C	BL225C	response regulator receiver
3183	hmm	AK83	AK83	Glucosamine--fructose-6-phosphate aminotransferase [isomerizing]	nodM (AK83)
8046	hmm	AK83	AK83	hypothetical protein
8073	hmm	AK83	AK83	hypothetical protein
7052	hmm	Rm1021	Rm1021	hypothetical protein

## Sheet: FixJ
Regulator	Method	Score	Ortholog group	Consensus
fixJ	MEME	0 // 1.40E-041	1631	TCTAAGTAGTT[TG]CCC // GTA[CA]GTAG
Group	Method	Regulon	Genome	Product	Gene name
1107	hmm	Rm1021 AK83 BL225C	Rm1021 AK83 BL225C	hypothetical protein
4516	hmm	Rm1021 AK83 BL225C	Rm1021 AK83 BL225C	transcription regulator protein	mucR
5242	hmm	Rm1021 AK83 BL225C	Rm1021 AK83 BL225C	putative proline iminopeptidase protein	pip1
3883	hmm	Rm1021 AK83 BL225C	Rm1021 AK83 BL225C	30S ribosomal protein S11	rpsK
2261	hmm	Rm1021 AK83 BL225C	Rm1021 AK83 BL225C	hypothetical protein
280	hmm	Rm1021 AK83 BL225C	Rm1021 AK83 BL225C	transcriptional regulator FixK	fixK
2626	hmm	Rm1021 AK83 BL225C	Rm1021 AK83 BL225C	hypothetical protein
2793	hmm	Rm1021 AK83 BL225C	Rm1021 AK83 BL225C	glycerone kinase
4028	hmm	Rm1021 AK83 BL225C	Rm1021 AK83 BL225C	putative bifunctional glycosyltransferase- forming alpha-glycosyl and beta-glycosyl linkages protein	wgeB
1543	hmm	Rm1021 AK83 BL225C	Rm1021 AK83 BL225C	ribonuclease HII	rnhB
2027	hmm	Rm1021 AK83 BL225C	Rm1021 AK83 BL225C	NADH dehydrogenase subunit A	nuoA1
1269	hmm	Rm1021 AK83 BL225C	Rm1021 AK83 BL225C	NADH dehydrogenase subunit B	nuoB1
343	hmm	Rm1021 AK83 BL225C	Rm1021 AK83 BL225C	hypothetical protein
3852	hmm	Rm1021 AK83 BL225C	Rm1021 AK83 BL225C	Permease- MFS
3426	hmm	Rm1021 AK83 BL225C	Rm1021 AK83 BL225C	hypothetical protein
649	hmm	Rm1021 BL225C	Rm1021 AK83 BL225C	putative glycosyltransferase protein
6104	hmm	Rm1021 BL225C	Rm1021 AK83 BL225C	glucosamine--fructose-6-phosphate aminotransferase	nodM
4017	hmm	Rm1021 BL225C	Rm1021 AK83 BL225C	hypothetical protein
3468	hmm	Rm1021 BL225C	Rm1021 AK83 BL225C	hypothetical protein
6130	hmm	BL225C	Rm1021 AK83 BL225C	hypothetical protein
5389	hmm	BL225C	Rm1021 AK83 BL225C	TRm24 transposase
1974	hmm	BL225C	Rm1021 AK83 BL225C	putative sugar ABC transporter ATP-binding protein
3023	hmm	BL225C	Rm1021 AK83 BL225C	putative transcriptional regulator protein
68	hmm	Rm1021	Rm1021 AK83 BL225C	chromosomal replication initiation protein	dnaA
554	hmm	AK83	Rm1021 AK83 BL225C	MerR family transcriptional regulator
5394	hmm	Rm1021 BL225C	Rm1021 BL225C	NnrS family protein	nnrS
5498	hmm	Rm1021 BL225C	Rm1021 BL225C	NirK nitrite reductase	nirK
5354	hmm	Rm1021 BL225C	Rm1021 BL225C	putative udpglucosegdpmannose dehydrogenase protein
5417	hmm	Rm1021 BL225C	Rm1021 BL225C	epimerase dehydratase
5845	hmm	AK83 BL225C	AK83 BL225C	hypothetical protein
5635	hmm	BL225C	AK83 BL225C	regulatory protein Crp	fixK weak homolog
4112	hmm	AK83	Rm1021 AK83	putative peptide transport system permease ABC transporter protein
6512	hmm	BL225C	BL225C	YdjC family protein	ydjC
6639	hmm	BL225C	BL225C	GHMP kinase
6026	hmm	BL225C	BL225C	hypothetical protein
6274	hmm	BL225C	BL225C	hypothetical protein
6275	hmm	BL225C	BL225C	hypothetical protein
6615	hmm	BL225C	BL225C	hypothetical protein
4846	hmm	AK83	AK83	8-amino-7-oxononanoate synthase
7337	hmm	AK83	AK83	hypothetical protein
7338	hmm	AK83	AK83	hypothetical protein
7765	hmm	AK83	AK83	Chondroitin 4-O-sulfotransferase
7916	hmm	AK83	AK83	8-amino-7-oxononanoate synthase
8023	hmm	AK83	AK83	hypothetical protein
297	hmm	AK83	AK83	hypothetical protein
347	hmm	AK83	AK83	Ectoine synthase	ectC1
7465	hmm	AK83	AK83	hypothetical protein
7874	hmm	AK83	AK83	P-type DNA transfer ATPase VirB11
8182	hmm	AK83	AK83	Ectoine synthase	ectC2
8183	hmm	AK83	AK83	hypothetical protein
8184	hmm	AK83	AK83	glutamine synthetase- type I	glnA-like
6798	hmm	Rm1021	Rm1021	putative L-proline 3-hydroxylase protein	P4H
7042	hmm	Rm1021	Rm1021	transcriptional regulator FixK	fixK2

## Sheet: NifA
Regulator	Method	Score	Ortholog group	Consensus
nifA	MEME	67000	2109	TGTCGG[GCT][AGT][TAC][CAG]CCGACA
Group	Method	Regulon	Genome	Product	Gene name
5058	hmm	Rm1021 AK83 BL225C	Rm1021 AK83 BL225C	glutamine synthetase III protein	glnT
2503	hmm	Rm1021 AK83 BL225C	Rm1021 AK83 BL225C	hypothetical protein
1309	hmm	Rm1021 AK83 BL225C	Rm1021 AK83 BL225C	hypothetical protein
3027	hmm	Rm1021 AK83 BL225C	Rm1021 AK83 BL225C	hypothetical protein
2304	hmm	Rm1021 AK83 BL225C	Rm1021 AK83 BL225C	hypothetical protein
528	hmm	Rm1021 AK83 BL225C	Rm1021 AK83 BL225C	putative transcription regulator protein
2309	hmm	Rm1021 AK83 BL225C	Rm1021 AK83 BL225C	hypothetical protein
2589	hmm	Rm1021 AK83 BL225C	Rm1021 AK83 BL225C	putative cation transport protein	chaC
4221	hmm	Rm1021 AK83 BL225C	Rm1021 AK83 BL225C	hypothetical protein
1313	hmm	Rm1021 AK83 BL225C	Rm1021 AK83 BL225C	hypothetical protein
3113	hmm	Rm1021 AK83 BL225C	Rm1021 AK83 BL225C	DNA polymerase III subunit epsilon
5187	hmm	Rm1021 AK83 BL225C	Rm1021 AK83 BL225C	NifB FeMo cofactor biosynthesis protein	nifB
1855	hmm	Rm1021 AK83 BL225C	Rm1021 AK83 BL225C	FixA electron transfer flavoprotein beta chain	fixA
1380	hmm	Rm1021 AK83 BL225C	Rm1021 AK83 BL225C	oxidoreductase
415	hmm	Rm1021 AK83 BL225C	Rm1021 AK83 BL225C	LysR family transcriptional regulator
776	hmm	Rm1021 AK83 BL225C	Rm1021 AK83 BL225C	putative two-component response regulator protein
835	hmm	Rm1021 BL225C	Rm1021 AK83 BL225C	putative sensory transduction histidine kinase transmembrane protein
3675	hmm	Rm1021 BL225C	Rm1021 AK83 BL225C	aspartate aminotransferase
5042	hmm	Rm1021 BL225C	Rm1021 AK83 BL225C	adenylosuccinate lyase	purB
2469	hmm	Rm1021 BL225C	Rm1021 AK83 BL225C	hypothetical protein
3639	hmm	Rm1021 BL225C	Rm1021 AK83 BL225C	putative D-erythrulose-1-phosphate dehydrogenase protein	eryC
653	hmm	Rm1021 BL225C	Rm1021 AK83 BL225C	putative oxidoreductase protein
1702	hmm	Rm1021 BL225C	Rm1021 AK83 BL225C	putative transcription regulator protein
2063	hmm	Rm1021 BL225C	Rm1021 AK83 BL225C	allantoate amidohydrolase	hyuC
2717	hmm	Rm1021 BL225C	Rm1021 AK83 BL225C	hypothetical protein
3716	hmm	Rm1021 BL225C	Rm1021 AK83 BL225C	hypothetical protein
2974	hmm	Rm1021 BL225C	Rm1021 AK83 BL225C	putative dipeptide ABC transporter ATP-binding protein
561	hmm	Rm1021 BL225C	Rm1021 AK83 BL225C	putative sugar uptake ABC transporter permease protein
5235	hmm	Rm1021 AK83	Rm1021 AK83 BL225C	nitrogenase reductase	nifH
4242	hmm	BL225C	Rm1021 AK83 BL225C	hydroxyglutarate oxidase
580	hmm	AK83	Rm1021 AK83 BL225C	hypothetical protein
3592	hmm	Rm1021	Rm1021 AK83 BL225C	LysR family transcriptional activator
1880	hmm	Rm1021	Rm1021 AK83 BL225C	putative ATPGTP-binding hydroxymethyltransferase protein
4823	hmm	Rm1021	Rm1021 AK83 BL225C	hypothetical protein
5616	hmm	AK83 BL225C	AK83 BL225C	hypothetical protein
5762	hmm	AK83 BL225C	AK83 BL225C	hypothetical protein
5959	hmm	AK83 BL225C	AK83 BL225C	hypothetical protein
5418	hmm	BL225C	Rm1021 BL225C	hypothetical protein
5723	hmm	BL225C	AK83 BL225C	hypothetical protein
5836	hmm	BL225C	AK83 BL225C	thiamine biosynthesis protein ThiS	thiS
6039	hmm	BL225C	BL225C	glycosyl transferase group 1
6232	hmm	BL225C	BL225C	MT-A70 family protein
6233	hmm	BL225C	BL225C	hypothetical protein
6234	hmm	BL225C	BL225C	helix-turn-helix domain protein
6311	hmm	BL225C	BL225C	hypothetical protein
6497	hmm	BL225C	BL225C	hypothetical protein
6554	hmm	BL225C	BL225C	hypothetical protein
1226	hmm	AK83	AK83	transposase IS4 family protein
275	hmm	AK83	AK83	Carbamoyl-phosphate synthase L chain ATP-binding
3706	hmm	AK83	Rm1021 AK83	hypothetical protein
5630	hmm	AK83	AK83	prevent-host-death family protein
5638	hmm	AK83	AK83	PilT protein domain protein
7361	hmm	AK83	AK83	hypothetical protein
7370	hmm	AK83	AK83	hypothetical protein
7371	hmm	AK83	AK83	hypothetical protein
7560	hmm	AK83	AK83	hypothetical protein
7654	hmm	AK83	AK83	phosphonate metabolism protein PhnM	phnM
7662	hmm	AK83	AK83	hypothetical protein
7673	hmm	AK83	AK83	hypothetical protein
7724	hmm	AK83	AK83	alkyl hydroperoxide reductase/ Thiol specific antioxidant/ Mal allergen	fixW3-like
7725	hmm	AK83	AK83	NifH/frxC-family protein	nifH-like
7751	hmm	AK83	AK83	hypothetical protein
7752	hmm	AK83	AK83	thioredoxin
7793	hmm	AK83	AK83	Redoxin domain protein
7801	hmm	AK83	AK83	hypothetical protein
8071	hmm	AK83	AK83	lysine 2-3-aminomutase YodO family protein	yodO
8106	hmm	AK83	AK83	Carbamoyl-phosphate synthase L chain ATP-binding
8135	hmm	AK83	AK83	ATP-grasp fold domain protein- DUF201-type
8136	hmm	AK83	AK83	hypothetical protein
8139	hmm	AK83	AK83	hypothetical protein
8181	hmm	AK83	AK83	Carbamoyl-phosphate synthase L chain ATP-binding
8250	hmm	AK83	AK83	transposase
8264	hmm	AK83	AK83	hypothetical protein
8276	hmm	AK83	AK83	hypothetical protein
6934	hmm	Rm1021	Rm1021	exported protein signal peptide
7047	hmm	Rm1021	Rm1021	hypothetical protein
7138	hmm	Rm1021	Rm1021	Membrane protein

## Sheet: FixK
Regulator	Method	Score	Ortholog group	Consensus
fixK	MEME	0	280	TTGA[TC][CG][TCAGA][CGA]GATCAA
Group	Method	Regulon	Genome	Product	Gene name
3414	hmm	Rm1021 AK83 BL225C	Rm1021 AK83 BL225C	dihydrodipicolinate reductase	dapB
4351	hmm	Rm1021 AK83 BL225C	Rm1021 AK83 BL225C	flagellar basal body rod modification protein	flgD
1822	hmm	Rm1021 AK83 BL225C	Rm1021 AK83 BL225C	hypothetical protein	ialB
1902	hmm	Rm1021 AK83 BL225C	Rm1021 AK83 BL225C	putative cytochrome C oxidase subunit II protein	ctaC
3604	hmm	Rm1021 AK83 BL225C	Rm1021 AK83 BL225C	hypothetical protein
2641	hmm	Rm1021 AK83 BL225C	Rm1021 AK83 BL225C	hypothetical protein
979	hmm	Rm1021 AK83 BL225C	Rm1021 AK83 BL225C	50S ribosomal protein L4	rplD
1884	hmm	Rm1021 AK83 BL225C	Rm1021 AK83 BL225C	putative signal peptide protein
2418	hmm	Rm1021 AK83 BL225C	Rm1021 AK83 BL225C	putative monooxygenase protein
182	hmm	Rm1021 AK83 BL225C	Rm1021 AK83 BL225C	putative transcription regulator protein
33	hmm	Rm1021 AK83 BL225C	Rm1021 AK83 BL225C	UDP-N-acetylenolpyruvoylglucosamine reductase	murB
1365	hmm	Rm1021 AK83 BL225C	Rm1021 AK83 BL225C	ABC transporter permease
1559	hmm	Rm1021 AK83 BL225C	Rm1021 AK83 BL225C	putative transcription regulator protein
2105	hmm	Rm1021 AK83 BL225C	Rm1021 AK83 BL225C	two-component response regulator
5939	hmm	Rm1021 AK83 BL225C	Rm1021 AK83 BL225C	FixO2 cytochrome c oxidase subunit	fixO2
5901	hmm	Rm1021 AK83 BL225C	Rm1021 AK83 BL225C	hypothetical protein
1828	hmm	Rm1021 AK83 BL225C	Rm1021 AK83 BL225C	Transcriptional regulator- CAP/Crp family
2024	hmm	Rm1021 AK83 BL225C	Rm1021 AK83 BL225C	FixG iron sulfur membrane protein	fixG
4757	hmm	Rm1021 AK83 BL225C	Rm1021 AK83 BL225C	FixO1 cytochrome C oxidase subunit	fixO1
4714	hmm	Rm1021 AK83 BL225C	Rm1021 AK83 BL225C	FixN1 cytochrome c oxidase subunit 1	fixN1
3063	hmm	Rm1021 AK83 BL225C	Rm1021 AK83 BL225C	FixL oxygen regulated histidine kinase	fixL
634	hmm	Rm1021 AK83 BL225C	Rm1021 AK83 BL225C	hypothetical protein
3169	hmm	Rm1021 AK83 BL225C	Rm1021 AK83 BL225C	putative CoA-transferase subunit A protein	pcaI
2126	hmm	AK83 BL225C	Rm1021 AK83 BL225C	putative oxidoreductase protein
4947	hmm	AK83 BL225C	Rm1021 AK83 BL225C	putative sarcosine oxidase protein
1296	hmm	AK83 BL225C	Rm1021 AK83 BL225C	hypothetical protein
374	hmm	AK83 BL225C	Rm1021 AK83 BL225C	KatB catalase/peroxidase	katB
5405	hmm	AK83 BL225C	Rm1021 AK83 BL225C	hypothetical protein
1101	hmm	Rm1021 BL225C	Rm1021 AK83 BL225C	hypothetical protein
475	hmm	Rm1021 BL225C	Rm1021 AK83 BL225C	hypothetical protein
5684	hmm	Rm1021 AK83	Rm1021 AK83 BL225C	Transcriptional regulator- MucR family
402	hmm	Rm1021 AK83	Rm1021 AK83 BL225C	FixN2 cytochrome c oxidase subunit I	fixN2
6296	hmm	BL225C	Rm1021 AK83 BL225C	hypothetical protein
4699	hmm	AK83	Rm1021 AK83 BL225C	putative DNA-invertase protein
1984	hmm	AK83	Rm1021 AK83 BL225C	dihydropteroate synthase antibiotic resistance transferase folate protein	folP
2563	hmm	AK83	Rm1021 AK83 BL225C	hypothetical protein
251	hmm	AK83	Rm1021 AK83 BL225C	hypothetical protein
3586	hmm	AK83	Rm1021 AK83 BL225C	putative hippurate hydrolase protein	hipO1
4937	hmm	AK83	Rm1021 AK83 BL225C	NapF ferredoxin component of periplasmic nitrate reductase	napF
2292	hmm	AK83	Rm1021 AK83 BL225C	NapE component of periplasmic nitrate reductase	napE
650	hmm	AK83	Rm1021 AK83 BL225C	Transcriptional regulator- TetR family
2722	hmm	AK83	Rm1021 AK83 BL225C	putative dioxygenase
2452	hmm	AK83	Rm1021 AK83 BL225C	hypothetical protein
3903	hmm	Rm1021	Rm1021 AK83 BL225C	putative monovalent cation/H+ antiporter subunit D	phaD1
439	hmm	Rm1021	Rm1021 AK83 BL225C	hypothetical protein
5838	hmm	AK83 BL225C	AK83 BL225C	CsbD family protein
5904	hmm	AK83 BL225C	AK83 BL225C	hypothetical protein
5962	hmm	AK83 BL225C	AK83 BL225C	Uncharacterised protein family Atu4866
5299	hmm	Rm1021 BL225C	Rm1021 BL225C	decarboxylase (lysine- ornithine- arginine)
5311	hmm	Rm1021 BL225C	Rm1021 BL225C	hypothetical protein
5330	hmm	Rm1021 BL225C	Rm1021 BL225C	hypothetical protein
5362	hmm	Rm1021 BL225C	Rm1021 BL225C	hypothetical protein
5378	hmm	Rm1021 BL225C	Rm1021 BL225C	NorE accessory protein for nitric oxide reductase	norE
5447	hmm	Rm1021 BL225C	Rm1021 BL225C	hypothetical protein
5456	hmm	Rm1021 BL225C	Rm1021 BL225C	gluconate 5-dehydrogenase	idnO1
5466	hmm	Rm1021 BL225C	Rm1021 BL225C	hypothetical protein
5472	hmm	Rm1021 BL225C	Rm1021 BL225C	hypothetical protein
5489	hmm	Rm1021 BL225C	Rm1021 BL225C	arginine deiminase	arcA1
383	hmm	BL225C	BL225C	hypothetical protein
5452	hmm	BL225C	Rm1021 BL225C	ABC transporter- permease
5501	hmm	BL225C	Rm1021 BL225C	transport protein
6093	hmm	BL225C	BL225C	hypothetical protein
6094	hmm	BL225C	BL225C	hypothetical protein
6351	hmm	BL225C	BL225C	hypothetical protein
6353	hmm	BL225C	BL225C	periplasmic nitrate (or nitrite) reductase c-type cytochrome- NapC/NirT family	napC/nirT-like
6355	hmm	BL225C	BL225C	hypothetical protein
6406	hmm	BL225C	BL225C	hypothetical protein
6490	hmm	BL225C	BL225C	CBS domain containing protein
5626	hmm	AK83	AK83 BL225C	thioredoxin
5674	hmm	AK83	AK83 BL225C	hypothetical protein
7303	hmm	AK83	AK83	hypothetical protein
7304	hmm	AK83	AK83	hypothetical protein
7305	hmm	AK83	AK83	hypothetical protein
7315	hmm	AK83	AK83	protein of unknown function DUF550
7316	hmm	AK83	AK83	hypothetical protein
7423	hmm	AK83	AK83	hypothetical protein
7424	hmm	AK83	AK83	hypothetical protein
7425	hmm	AK83	AK83	integrase family protein
7446	hmm	AK83	AK83	adhesin HecA family	hecA-like
7643	hmm	AK83	AK83	hypothetical protein
7735	hmm	AK83	AK83	hypothetical protein
7909	hmm	AK83	AK83	Peptidoglycan-binding domain 1 protein
7923	hmm	AK83	AK83	transposase IS66
7968	hmm	AK83	AK83	hypothetical protein
8201	hmm	AK83	AK83	transposase IS66
8235	hmm	AK83	AK83	hypothetical protein
6948	hmm	Rm1021	Rm1021	hypothetical protein
7117	hmm	Rm1021	Rm1021	hypothetical protein
7119	hmm	Rm1021	Rm1021	hypothetical protein
7120	hmm	Rm1021	Rm1021	putative cation transport P-type ATPase
7129	hmm	Rm1021	Rm1021	hypothetical protein
7130	hmm	Rm1021	Rm1021	hypothetical protein
7140	hmm	Rm1021	Rm1021	DegP4 protease like protein	degP4
7141	hmm	Rm1021	Rm1021	Metallo-beta-lactamase superfamily protein
7142	hmm	Rm1021	Rm1021	hypothetical protein
7143	hmm	Rm1021	Rm1021	hypothetical protein
7144	hmm	Rm1021	Rm1021	hypothetical protein
7149	hmm	Rm1021	Rm1021	hypothetical protein
7150	hmm	Rm1021	Rm1021	hypothetical protein
7165	hmm	Rm1021	Rm1021	hypothetical protein
7166	hmm	Rm1021	Rm1021	hypothetical protein	cycB2

## Sheet: ChvI
Regulator	Method	Score	Ortholog group	Consensus
chvI	MEME	2.1e-05	53	G[CA][AG][AT][TA][GC][GAT][AT][TGC][GCA][AC]GGAAA[TA]
Group	Method	Regulon	Genome	Product	Gene name
6099	hmm	Rm1021 AK83 BL225C	Rm1021 AK83 BL225C	transposase	TRm22
4569	hmm	Rm1021 AK83 BL225C	Rm1021 AK83 BL225C	hypothetical protein
4814	hmm	Rm1021 AK83 BL225C	Rm1021 AK83 BL225C	hypothetical protein
3471	hmm	Rm1021 AK83 BL225C	Rm1021 AK83 BL225C	hypothetical protein
2928	hmm	Rm1021 AK83 BL225C	Rm1021 AK83 BL225C	hypothetical protein
1031	hmm	Rm1021 AK83 BL225C	Rm1021 AK83 BL225C	enoyl-(acyl carrier protein) reductase	fabI2
3798	hmm	Rm1021 AK83 BL225C	Rm1021 AK83 BL225C	hypothetical protein
795	hmm	Rm1021 AK83 BL225C	Rm1021 AK83 BL225C	hypothetical protein
2790	hmm	Rm1021 AK83 BL225C	Rm1021 AK83 BL225C	hypothetical protein
422	hmm	Rm1021 AK83 BL225C	Rm1021 AK83 BL225C	hypothetical protein
3277	hmm	Rm1021 AK83 BL225C	Rm1021 AK83 BL225C	hypothetical protein
4862	hmm	Rm1021 AK83 BL225C	Rm1021 AK83 BL225C	flagellar motor switch transmembrane protein	fliM
1230	hmm	Rm1021 AK83 BL225C	Rm1021 AK83 BL225C	F0F1 ATP synthase subunit A	atpB
3465	hmm	Rm1021 AK83 BL225C	Rm1021 AK83 BL225C	putative ferredoxin protein
2629	hmm	Rm1021 AK83 BL225C	Rm1021 AK83 BL225C	exodeoxyribonuclease VII small subunit
3395	hmm	Rm1021 AK83 BL225C	Rm1021 AK83 BL225C	ribosomal-protein-alanine acetyltransferase	rimJ
4749	hmm	Rm1021 AK83 BL225C	Rm1021 AK83 BL225C	putative monovalent cation/H+ antiporter subunit D	phaD2
3326	hmm	Rm1021 AK83 BL225C	Rm1021 AK83 BL225C	dimethyladenosine transferase	ksgA
5262	hmm	Rm1021 AK83 BL225C	Rm1021 AK83 BL225C	short chain dehydrogenase
670	hmm	Rm1021 AK83 BL225C	Rm1021 AK83 BL225C	outer membrane protein	ropB1
2168	hmm	Rm1021 AK83 BL225C	Rm1021 AK83 BL225C	hypothetical protein
4421	hmm	Rm1021 AK83 BL225C	Rm1021 AK83 BL225C	peptide deformylase	def
1279	hmm	Rm1021 AK83 BL225C	Rm1021 AK83 BL225C	hypothetical protein
2569	hmm	Rm1021 AK83 BL225C	Rm1021 AK83 BL225C	hypothetical protein
1328	hmm	Rm1021 AK83 BL225C	Rm1021 AK83 BL225C	hypothetical protein
5157	hmm	Rm1021 AK83 BL225C	Rm1021 AK83 BL225C	putative glutathione S-transferase protein	gst10
3805	hmm	Rm1021 AK83 BL225C	Rm1021 AK83 BL225C	putative adenylate/guanylate cyclase transmembrane protein	cyaJ
5181	hmm	Rm1021 AK83 BL225C	Rm1021 AK83 BL225C	putative NADH dehydrogenase transmembrane protein	ndh
231	hmm	Rm1021 AK83 BL225C	Rm1021 AK83 BL225C	methyl accepting chemotaxis transmembrane protein	mcpW
3492	hmm	Rm1021 AK83 BL225C	Rm1021 AK83 BL225C	putative signal peptide protein
2956	hmm	Rm1021 AK83 BL225C	Rm1021 AK83 BL225C	putative cytochrome C oxidase assembly factor transmembrane protein	senC
3294	hmm	Rm1021 AK83 BL225C	Rm1021 AK83 BL225C	hypothetical protein
3581	hmm	Rm1021 AK83 BL225C	Rm1021 AK83 BL225C	putative proline iminopeptidase protein	pip3
1142	hmm	Rm1021 AK83 BL225C	Rm1021 AK83 BL225C	lysyl-tRNA synthetase	lysS
3664	hmm	Rm1021 AK83 BL225C	Rm1021 AK83 BL225C	putative permease transmembrane protein
3038	hmm	Rm1021 AK83 BL225C	Rm1021 AK83 BL225C	putative amino acid efflux transmembrane protein
1479	hmm	Rm1021 AK83 BL225C	Rm1021 AK83 BL225C	aspartate aminotransferase B protein	aatB
2554	hmm	Rm1021 AK83 BL225C	Rm1021 AK83 BL225C	ABC transporter- permease
3599	hmm	Rm1021 AK83 BL225C	Rm1021 AK83 BL225C	betaine aldehyde dehydrogenase	betB2
869	hmm	Rm1021 AK83 BL225C	Rm1021 AK83 BL225C	hypothetical protein
2827	hmm	Rm1021 AK83 BL225C	Rm1021 AK83 BL225C	hypothetical protein
1573	hmm	Rm1021 AK83 BL225C	Rm1021 AK83 BL225C	oxidoreductase
4919	hmm	Rm1021 AK83 BL225C	Rm1021 AK83 BL225C	putative oxidoreductase protein
3220	hmm	Rm1021 AK83 BL225C	Rm1021 AK83 BL225C	glycerol-3-phosphate ABC transporter periplasmic -binding protein	ugpB
1006	hmm	Rm1021 AK83 BL225C	Rm1021 AK83 BL225C	putative sulfotransferase protein
2157	hmm	Rm1021 AK83 BL225C	Rm1021 AK83 BL225C	hypothetical protein
1171	hmm	Rm1021 AK83 BL225C	Rm1021 AK83 BL225C	putative membrane protein- methyltransferase
414	hmm	Rm1021 AK83 BL225C	Rm1021 AK83 BL225C	putative transcriptional regulator protein
287	hmm	Rm1021 AK83 BL225C	Rm1021 AK83 BL225C	hypothetical protein
2267	hmm	Rm1021 AK83	Rm1021 AK83 BL225C	putative sugar uptake ABC transporter periplasmic solute-binding protein precursor
4191	hmm	AK83	Rm1021 AK83 BL225C	hypothetical protein
4850	hmm	AK83	Rm1021 AK83 BL225C	hypothetical protein
5844	hmm	AK83	Rm1021 AK83 BL225C	hypothetical protein
5339	hmm	AK83 BL225C	AK83 BL225C	hypothetical protein
6053	hmm	BL225C	BL225C	conserved hypothetical 24.5 kDa protein
6319	hmm	BL225C	BL225C	Monosaccharide-transporting ATPase
5656	hmm	AK83	AK83	transposase IS4 family protein
6003	hmm	AK83	AK83 BL225C	protein of unknown function DUF433
7288	hmm	AK83	AK83	hypothetical protein
7289	hmm	AK83	AK83	hypothetical protein
7354	hmm	AK83	AK83	DNA-directed DNA polymerase B
7549	hmm	AK83	Rm1021 AK83	hypothetical protein
7578	hmm	AK83	AK83	hypothetical protein
7639	hmm	AK83	Rm1021 AK83	AtrB glutamate-1-semialdehyde 2-1-aminomutase
7887	hmm	AK83	AK83	Nickel-transporting ATPase.- Sulfate-transporting ATPase
7892	hmm	AK83	AK83	Glycine hydroxymethyltransferase
7901	hmm	AK83	AK83	peptidase M16 domain protein
6803	hmm	Rm1021	Rm1021	hypothetical protein
6939	hmm	Rm1021	Rm1021	hypothetical protein
6988	hmm	Rm1021	Rm1021	hypothetical protein
7048	hmm	Rm1021	Rm1021	hypothetical protein	orf10.5

## Sheet: Fur
Regulator	Method	Score	Ortholog group	Consensus
fur	Article	0	4320	TGCAAATGCTTCTCAGTTTGCA
Group	Method	Regulon	Genome	Product	Gene name
3250	hmm	Rm1021 AK83 BL225C	Rm1021 AK83 BL225C	putative lipopolysaccharide core biosynthesis mannosyltransferase protein	lpsB
244	hmm	Rm1021 AK83 BL225C	Rm1021 AK83 BL225C	hypothetical protein
4320	hmm	Rm1021 AK83 BL225C	Rm1021 AK83 BL225C	ferric uptake regulation protein	fur
4278	hmm	Rm1021 AK83 BL225C	Rm1021 AK83 BL225C	putative IRON-binding periplasmic ABC transporter protein	sitA
187	hmm	Rm1021 AK83 BL225C	Rm1021 AK83 BL225C	NoeB host specific nodulation protein	noeB
4752	hmm	Rm1021 AK83 BL225C	Rm1021 AK83 BL225C	protein of unknown function DUF899 thioredoxin family protein
1588	hmm	Rm1021 AK83	Rm1021 AK83 BL225C	putative multidrug transmembrane resistance signal peptide protein
1467	hmm	Rm1021 AK83	Rm1021 AK83 BL225C	putative multidrug transmembrane resistance signal peptide protein
6404	hmm	BL225C	BL225C	integrase family protein
6412	hmm	BL225C	BL225C	protein of unknown function DUF768
6556	hmm	BL225C	BL225C	hypothetical protein
7184	hmm	Rm1021	Rm1021	hypothetical protein

## Sheet: NesR
Regulator	Method	Score	Ortholog group	Consensus
nesR	MEME	1.2e-09	4838	A[CT]ATAAA[GT]A[TG][AG]TCTTTAT[AG]T
Group	Method	Regulon	Genome	Product	Gene name
3198	hmm	Rm1021 AK83 BL225C	Rm1021 AK83 BL225C	S-adenosyl-L-homocysteine hydrolase	ahcY
3386	hmm	Rm1021 AK83 BL225C	Rm1021 AK83 BL225C	S-adenosylmethionine synthetase	metK
1477	hmm	Rm1021 AK83 BL225C	Rm1021 AK83 BL225C	methionine synthase I	bmt
838	hmm	Rm1021 AK83 BL225C	Rm1021 AK83 BL225C	putative methyltransferase transcription regulator protein
3293	hmm	Rm1021 AK83 BL225C	Rm1021 AK83 BL225C	B12-dependent methionine synthase	metH
460	hmm	BL225C	Rm1021 AK83 BL225C	putative response regulator protein
5422	hmm	Rm1021 BL225C	Rm1021 BL225C	short chain alcohol dehydrogenase-related dehydrogenase	SDR
